# Supplementary material for: Digital twin simulation modelling shows that mass testing and local lockdowns effectively controlled COVID-19 in Denmark
Source: Commun Med (Lond). 2024 Oct 4;4:192. doi: 10.1038/s43856-024-00621-9 (PMC11452704; doi:10.1038/s43856-024-00621-9)
Supplement: Supplementary file 4 — Supplementary Data 1 [file 43856_2024_621_MOESM4_ESM.zip]

Archive with 6 entries (6 files):
- AlphaData.csv
- hospData.csv
- HospSim.csv
- OpennessData.csv
- OpennessSim.csv
- VacData.csv
