# Supplementary material for: Digital twin simulation modelling shows that mass testing and local lockdowns effectively controlled COVID-19 in Denmark
Source: Commun Med (Lond). 2024 Oct 4;4:192. doi: 10.1038/s43856-024-00621-9 (PMC11452704; doi:10.1038/s43856-024-00621-9)
Supplement: Supplementary file 4 — Supplementary Data 1 [file 43856_2024_621_MOESM4_ESM.zip › AlphaData.csv]

Date	FractionAlpha
2020-11-14	0.0078740157480315
2020-11-15	0.00593471810089021
2020-11-27	0.0023696682464455
2020-11-28	0.00186915887850467
2020-11-29	0.00240384615384615
2020-12-01	0.00574712643678161
2020-12-03	0.0043010752688172
2020-12-06	0.00462962962962963
2020-12-07	0.00217864923747277
2020-12-11	0.0023094688221709
2020-12-12	0.00689655172413793
2020-12-13	0.0100125156445557
2020-12-14	0.00196656833824975
2020-12-15	0.00351699882766706
2020-12-16	0.0077319587628866
2020-12-17	0.00823045267489712
2020-12-18	0.00678733031674208
2020-12-19	0.006265664160401
2020-12-20	0.0202702702702703
2020-12-21	0.00546448087431694
2020-12-22	0.0181818181818182
2020-12-23	0.029520295202952
2020-12-24	0.0166666666666667
2020-12-25	0.019690576652602
2020-12-26	0.0187873612297182
2020-12-27	0.00950118764845606
2020-12-28	0.0132013201320132
2020-12-29	0.0136518771331058
2020-12-30	0.0210526315789474
2020-12-31	0.0328947368421053
2021-01-01	0.018413597733711
2021-01-02	0.017921146953405
2021-01-03	0.0227963525835866
2021-01-04	0.026525198938992
2021-01-05	0.0378548895899054
2021-01-06	0.0341463414634146
2021-01-07	0.0251798561151079
2021-01-08	0.034375
2021-01-09	0.0282186948853616
2021-01-10	0.0469043151969981
2021-01-11	0.0624249699879952
2021-01-12	0.0637019230769231
2021-01-13	0.0460431654676259
2021-01-14	0.0637636080870918
2021-01-15	0.0777988614800759
2021-01-16	0.0848214285714286
2021-01-17	0.106334841628959
2021-01-18	0.103500761035008
2021-01-19	0.111791730474732
2021-01-20	0.0972886762360447
2021-01-21	0.129449838187702
2021-01-22	0.150205761316872
2021-01-23	0.143603133159269
2021-01-24	0.153284671532847
2021-01-25	0.152329749103943
2021-01-26	0.16970802919708
2021-01-27	0.193258426966292
2021-01-28	0.181347150259067
2021-01-29	0.22478386167147
2021-01-30	0.201986754966887
2021-01-31	0.236842105263158
2021-02-01	0.226700251889169
2021-02-02	0.283251231527094
2021-02-03	0.28
2021-02-04	0.229607250755287
2021-02-05	0.285276073619632
2021-02-06	0.346625766871166
2021-02-07	0.367697594501718
2021-02-08	0.349253731343284
2021-02-09	0.455958549222798
2021-02-10	0.480978260869565
2021-02-11	0.437710437710438
2021-02-12	0.447154471544715
2021-02-13	0.503676470588235
2021-02-14	0.484848484848485
2021-02-15	0.544412607449857
2021-02-16	0.552238805970149
2021-02-17	0.631728045325779
2021-02-18	0.623342175066313
2021-02-19	0.636828644501279
2021-02-20	0.707692307692308
2021-02-21	0.704433497536946
2021-02-22	0.694174757281553
2021-02-23	0.749478079331942
2021-02-24	0.750577367205543
2021-02-25	0.7109375
2021-02-26	0.737089201877934
2021-02-27	0.785498489425982
2021-02-28	0.775280898876405
2021-03-01	0.792828685258964
2021-03-02	0.81104033970276
2021-03-03	0.826576576576577
2021-03-04	0.862533692722372
2021-03-05	0.827027027027027
2021-03-06	0.856
2021-03-07	0.855643044619423
2021-03-08	0.894736842105263
2021-03-09	0.915384615384615
2021-03-10	0.903669724770642
2021-03-11	0.910204081632653
2021-03-12	0.904076738609113
2021-03-13	0.931540342298289
2021-03-14	0.920844327176781
2021-03-15	0.916666666666667
2021-03-16	0.896103896103896
2021-03-17	0.856899488926746
2021-03-18	0.905660377358491
2021-03-19	0.922394678492239
2021-03-20	0.891732283464567
2021-03-21	0.915637860082304
2021-03-22	0.907086614173228
2021-03-23	0.915929203539823
2021-03-24	0.934032983508246
2021-03-25	0.932301740812379
2021-03-26	0.914529914529914
2021-03-27	0.951076320939335
2021-03-28	0.932515337423313
2021-03-29	0.921259842519685
2021-03-30	0.939338235294118
2021-03-31	0.932006633499171
2021-04-01	0.952691680261011
2021-04-02	0.950413223140496
2021-04-03	0.966292134831461
2021-04-04	0.951653944020356
2021-04-05	0.932608695652174
2021-04-06	0.966898954703833
2021-04-07	0.95840554592721
2021-04-08	0.929078014184397
2021-04-09	0.973231357552581
2021-04-10	0.948770491803279
2021-04-11	0.942857142857143
2021-04-12	0.974958263772955
2021-04-13	0.968804159445407
2021-04-14	0.971830985915493
2021-04-15	0.953321364452424
2021-04-16	0.978142076502732
2021-04-17	0.973577235772358
2021-04-18	0.95114006514658
2021-04-19	0.97239263803681
2021-04-20	0.968102073365231
2021-04-21	0.965201465201465
2021-04-22	0.945344129554656
2021-04-23	0.962335216572505
2021-04-24	0.960629921259842
2021-04-25	0.97
2021-04-26	0.963934426229508
2021-04-27	0.964006259780908
2021-04-28	0.958397534668721
2021-04-29	0.952691680261011
2021-04-30	0.955792682926829
2021-05-01	0.951351351351351
2021-05-02	0.964941569282137
2021-05-03	0.971493728620296
2021-05-04	0.961229946524064
2021-05-05	0.975147928994083
2021-05-06	0.960410557184751
2021-05-07	0.945070422535211
2021-05-08	0.965678627145086
2021-05-09	0.953101361573374
2021-05-10	0.970353477765108
2021-05-11	0.966542750929368
2021-05-12	0.97534516765286
2021-05-13	0.977639751552795
2021-05-14	0.97119341563786
2021-05-15	0.979166666666667
2021-05-16	0.986503067484663
2021-05-17	0.991561181434599
2021-05-18	0.99010989010989
2021-05-19	0.992561105207226
2021-05-20	0.993573264781491
2021-05-21	0.990950226244344
2021-05-22	0.99390243902439
2021-05-23	0.986322188449848
2021-05-24	0.990042674253201
2021-05-25	0.991471215351812
2021-05-26	0.99155227032735
2021-05-27	0.975703324808184
2021-05-28	0.985933503836317
2021-05-29	0.993485342019544
2021-05-30	0.993589743589744
2021-05-31	0.987312572087659
2021-06-01	0.984210526315789
2021-06-02	0.990012484394507
2021-06-03	0.982677165354331
2021-06-04	0.978151260504202
2021-06-05	0.986274509803922
2021-06-06	0.989669421487603
2021-06-07	0.978260869565217
2021-06-08	0.980544747081712
2021-06-09	0.980561555075594
2021-06-10	0.977329974811083
2021-06-11	0.980842911877395
2021-06-12	0.932367149758454
2021-06-13	0.91747572815534
2021-06-14	0.951724137931035
2021-06-15	0.93448275862069
2021-06-16	0.938848920863309
2021-06-17	0.892307692307692
2021-06-18	0.926605504587156
2021-06-19	0.88135593220339
2021-06-20	0.905405405405405
2021-06-21	0.845714285714286
2021-06-22	0.790419161676647
2021-06-23	0.79375
2021-06-24	0.648780487804878
2021-06-25	0.693121693121693
2021-06-26	0.608391608391608
2021-06-27	0.573863636363636
2021-06-28	0.476868327402135
2021-06-29	0.4375
2021-06-30	0.359908883826879
2021-07-01	0.335164835164835
2021-07-02	0.348082595870207
2021-07-03	0.296407185628743
2021-07-04	0.265243902439024
2021-07-05	0.241379310344828
2021-07-06	0.259414225941423
2021-07-07	0.198428290766208
2021-07-08	0.215346534653465
2021-07-09	0.178654292343387
2021-07-10	0.169811320754717
2021-07-11	0.0919220055710306
2021-07-12	0.0954724409448819
2021-07-13	0.077260755048288
2021-07-14	0.060320452403393
2021-07-15	0.0692864529472596
2021-07-16	0.0551075268817204
2021-07-17	0.0524899057873486
2021-07-18	0.0532212885154062
2021-07-19	0.061652281134402
2021-07-20	0.0433639947437582
2021-07-21	0.0252324037184595
2021-07-22	0.0411585365853659
2021-07-23	0.0234604105571848
2021-07-24	0.0247933884297521
2021-07-25	0.0167597765363129
2021-07-26	0.0108932461873638
2021-07-27	0.0178372352285396
2021-07-28	0.00684931506849315
2021-07-29	0.0114795918367347
2021-07-30	0.00657894736842105
2021-07-31	0.0111888111888112
2021-08-01	0.0174563591022444
2021-08-02	0.0072289156626506
2021-08-03	0.00673854447439353
2021-08-04	0.0118343195266272
2021-08-05	0.00780379041248607
2021-08-06	0.00599520383693046
2021-08-07	0.00424929178470255
2021-08-08	0.00892857142857143
2021-08-09	0.00835073068893528
2021-08-10	0.00224971878515186
2021-08-11	0.00568828213879408
2021-08-12	0.00224719101123596
2021-08-13	0.0023094688221709
2021-08-14	0.00426136363636364
2021-08-15	0.00225225225225225
2021-08-16	0.00577478344562079
2021-08-17	0.00111607142857143
2021-08-18	0.00488997555012225
2021-08-20	0.00246609124537608
2021-08-21	0.00293685756240822
2021-08-22	0.00165562913907285
2021-08-23	0.00107874865156419
2021-08-28	0.00161550888529887
2021-08-29	0.00130039011703511
2021-08-30	0.00297176820208024
2021-08-31	0.00172413793103448
2021-09-05	0.00425531914893617
2021-09-06	0.00192307692307692
2021-09-08	0.0022075055187638
2021-09-10	0.00286532951289398
2021-09-13	0.00260416666666667
2021-09-19	0.00383141762452107
2021-09-20	0.00267379679144385
2021-10-27	0.00064143681847338
