# Supplementary material for: Digital twin simulation modelling shows that mass testing and local lockdowns effectively controlled COVID-19 in Denmark
Source: Commun Med (Lond). 2024 Oct 4;4:192. doi: 10.1038/s43856-024-00621-9 (PMC11452704; doi:10.1038/s43856-024-00621-9)
Supplement: Supplementary file 4 — Supplementary Data 1 [file 43856_2024_621_MOESM4_ESM.zip › hospData.csv]

week	DailyHospInc
2021-W01	21.0686706070271
2021-W02	16.1785980989296
2021-W03	14.1349857074858
2021-W04	8.46639419312405
2021-W05	5.57127663857876
2021-W06	5.08470225966358
2021-W07	4.13588222077899
2021-W08	4.69544275653144
2021-W09	4.81708635126023
2021-W10	4.52514172391113
2021-W11	4.37916941023658
2021-W12	5.74157767119907
2021-W13	6.05785101749393
2021-W14	5.1333596975551
2021-W15	5.27933201122965
2021-W16	5.0117161028263
2021-W17	5.0117161028263
2021-W18	4.81708635126023
2021-W19	6.05785101749393
2021-W20	4.76842891336872
2021-W21	4.74410019442296
2021-W22	3.91692375026716
2021-W23	3.01676114927409
2021-W24	1.87331135882342
2021-W25	1.07046363361339
