# Supplementary material for: Digital twin simulation modelling shows that mass testing and local lockdowns effectively controlled COVID-19 in Denmark
Source: Commun Med (Lond). 2024 Oct 4;4:192. doi: 10.1038/s43856-024-00621-9 (PMC11452704; doi:10.1038/s43856-024-00621-9)
Supplement: Supplementary file 4 — Supplementary Data 1 [file 43856_2024_621_MOESM4_ESM.zip › HospSim.csv]

Date	simID	scenario	DailyHospInc
2021-01-11	1	base	16.3958548569767
2021-01-11	1	fewT	15.7055188205711
2021-01-11	1	noLo	16.3958548569767
2021-01-11	1	noNo	15.7055188205711
2021-01-11	2	base	14.7473816546712
2021-01-11	2	fewT	15.4255138554198
2021-01-11	2	noLo	14.7473816546712
2021-01-11	2	noNo	15.4255138554198
2021-01-11	3	base	14.7866615470247
2021-01-11	3	fewT	15.8006251092897
2021-01-11	3	noLo	14.7866615470247
2021-01-11	3	noNo	15.8006251092897
2021-01-11	4	base	14.8797295242764
2021-01-11	4	fewT	15.2333528094669
2021-01-11	4	noLo	14.8797295242764
2021-01-11	4	noNo	15.2333528094669
2021-01-11	5	base	16.1943035804449
2021-01-11	5	fewT	15.8742657822711
2021-01-11	5	noLo	16.1943035804449
2021-01-11	5	noNo	15.8742657822711
2021-01-11	6	base	16.6971605961759
2021-01-11	6	fewT	15.91486944604
2021-01-11	6	noLo	16.6971605961759
2021-01-11	6	noNo	15.91486944604
2021-01-11	7	base	15.1511328003718
2021-01-11	7	fewT	16.2194942550078
2021-01-11	7	noLo	15.1511328003718
2021-01-11	7	noNo	16.2194942550078
2021-01-11	8	base	14.9074023763787
2021-01-11	8	fewT	15.6679829891162
2021-01-11	8	noLo	14.9074023763787
2021-01-11	8	noNo	15.6679829891162
2021-01-11	9	base	16.6121767801253
2021-01-11	9	fewT	16.1115780457032
2021-01-11	9	noLo	16.6121767801253
2021-01-11	9	noNo	16.1115780457032
2021-01-11	10	base	15.1099266727998
2021-01-11	10	fewT	14.8944777431519
2021-01-11	10	noLo	15.1099266727998
2021-01-11	10	noNo	14.8944777431519
2021-01-11	11	base	15.9497117254069
2021-01-11	11	fewT	16.3158882813211
2021-01-11	11	noLo	15.9497117254069
2021-01-11	11	noNo	16.3158882813211
2021-01-11	12	base	14.6419839449837
2021-01-11	12	fewT	14.877183949487
2021-01-11	12	noLo	14.6419839449837
2021-01-11	12	noNo	14.877183949487
2021-01-11	13	base	16.1577407799141
2021-01-11	13	fewT	15.948230370699
2021-01-11	13	noLo	16.1577407799141
2021-01-11	13	noNo	15.948230370699
2021-01-11	14	base	15.6482247136335
2021-01-11	14	fewT	15.6083296551708
2021-01-11	14	noLo	15.6482247136335
2021-01-11	14	noNo	15.6083296551708
2021-01-11	15	base	15.3827870257322
2021-01-11	15	fewT	17.1281181355294
2021-01-11	15	noLo	15.3827870257322
2021-01-11	15	noNo	17.1281181355294
2021-01-11	16	base	16.1946438065726
2021-01-11	16	fewT	15.3248430441673
2021-01-11	16	noLo	16.1946438065726
2021-01-11	16	noNo	15.3248430441673
2021-01-11	17	base	14.5693118602191
2021-01-11	17	fewT	15.8326558324514
2021-01-11	17	noLo	14.5693118602191
2021-01-11	17	noNo	15.8326558324514
2021-01-11	18	base	14.4267321096621
2021-01-11	18	fewT	15.0057884363296
2021-01-11	18	noLo	14.4267321096621
2021-01-11	18	noNo	15.0057884363296
2021-01-11	19	base	14.9344980391753
2021-01-11	19	fewT	15.835518167418
2021-01-11	19	noLo	14.9344980391753
2021-01-11	19	noNo	15.835518167418
2021-01-11	20	base	14.7222994018667
2021-01-11	20	fewT	14.8776148423175
2021-01-11	20	noLo	14.7222994018667
2021-01-11	20	noNo	14.8776148423175
2021-01-11	21	base	15.1280826234796
2021-01-11	21	fewT	14.9579148617142
2021-01-11	21	noLo	15.1280826234796
2021-01-11	21	noNo	14.9579148617142
2021-01-11	22	base	15.7867349842918
2021-01-11	22	fewT	14.796428145526
2021-01-11	22	noLo	15.7867349842918
2021-01-11	22	noNo	14.796428145526
2021-01-11	23	base	13.9694261855602
2021-01-11	23	fewT	16.0066806427489
2021-01-11	23	noLo	13.9694261855602
2021-01-11	23	noNo	16.0066806427489
2021-01-11	24	base	15.0032923188853
2021-01-11	24	fewT	14.7620847927463
2021-01-11	24	noLo	15.0032923188853
2021-01-11	24	noNo	14.7620847927463
2021-01-11	25	base	15.0149864903813
2021-01-11	25	fewT	15.0996357353367
2021-01-11	25	noLo	15.0149864903813
2021-01-11	25	noNo	15.0996357353367
2021-01-11	26	base	14.9316412812599
2021-01-11	26	fewT	15.1225907311704
2021-01-11	26	noLo	14.9316412812599
2021-01-11	26	noNo	15.1225907311704
2021-01-11	27	base	15.1867641316411
2021-01-11	27	fewT	15.3339025745556
2021-01-11	27	noLo	15.1867641316411
2021-01-11	27	noNo	15.3339025745556
2021-01-11	28	base	15.3422827746382
2021-01-11	28	fewT	15.724393095297
2021-01-11	28	noLo	15.3422827746382
2021-01-11	28	noNo	15.724393095297
2021-01-11	29	base	14.9760079368216
2021-01-11	29	fewT	15.5263414317996
2021-01-11	29	noLo	14.9760079368216
2021-01-11	29	noNo	15.5263414317996
2021-01-11	30	base	15.703957281726
2021-01-11	30	fewT	15.5932918019519
2021-01-11	30	noLo	15.703957281726
2021-01-11	30	noNo	15.5932918019519
2021-01-11	31	base	14.3397341291402
2021-01-11	31	fewT	15.1168186894662
2021-01-11	31	noLo	14.3397341291402
2021-01-11	31	noNo	15.1168186894662
2021-01-11	32	base	15.9762000580539
2021-01-11	32	fewT	16.396409473482
2021-01-11	32	noLo	15.9762000580539
2021-01-11	32	noNo	16.396409473482
2021-01-11	33	base	14.7752096103818
2021-01-11	33	fewT	16.5188492631529
2021-01-11	33	noLo	14.7752096103818
2021-01-11	33	noNo	16.5188492631529
2021-01-11	34	base	15.3936564369655
2021-01-11	34	fewT	14.9517419903135
2021-01-11	34	noLo	15.3936564369655
2021-01-11	34	noNo	14.9517419903135
2021-01-11	35	base	15.6037256619007
2021-01-11	35	fewT	13.8867540764745
2021-01-11	35	noLo	15.6037256619007
2021-01-11	35	noNo	13.8867540764745
2021-01-11	36	base	15.0560212091342
2021-01-11	36	fewT	16.9657825889093
2021-01-11	36	noLo	15.0560212091342
2021-01-11	36	noNo	16.9657825889093
2021-01-11	37	base	14.829678352846
2021-01-11	37	fewT	16.1854478898102
2021-01-11	37	noLo	14.829678352846
2021-01-11	37	noNo	16.1854478898102
2021-01-11	38	base	14.6900313007899
2021-01-11	38	fewT	16.1645234790894
2021-01-11	38	noLo	14.6900313007899
2021-01-11	38	noNo	16.1645234790894
2021-01-11	39	base	15.1885823171205
2021-01-11	39	fewT	15.2368956998761
2021-01-11	39	noLo	15.1885823171205
2021-01-11	39	noNo	15.2368956998761
2021-01-11	40	base	14.0473766630384
2021-01-11	40	fewT	15.6846101526696
2021-01-11	40	noLo	14.0473766630384
2021-01-11	40	noNo	15.6846101526696
2021-01-11	41	base	16.2892710637852
2021-01-11	41	fewT	15.9046885319116
2021-01-11	41	noLo	16.2892710637852
2021-01-11	41	noNo	15.9046885319116
2021-01-11	42	base	15.8081766706933
2021-01-11	42	fewT	14.9457955461145
2021-01-11	42	noLo	15.8081766706933
2021-01-11	42	noNo	14.9457955461145
2021-01-11	43	base	13.940223217325
2021-01-11	43	fewT	15.1429330017461
2021-01-11	43	noLo	13.940223217325
2021-01-11	43	noNo	15.1429330017461
2021-01-11	44	base	15.1207025824571
2021-01-11	44	fewT	15.3136399545987
2021-01-11	44	noLo	15.1207025824571
2021-01-11	44	noNo	15.3136399545987
2021-01-11	45	base	15.5657971525132
2021-01-11	45	fewT	15.0133506497205
2021-01-11	45	noLo	15.5657971525132
2021-01-11	45	noNo	15.0133506497205
2021-01-11	46	base	15.8936143085061
2021-01-11	46	fewT	15.5442776423449
2021-01-11	46	noLo	15.8936143085061
2021-01-11	46	noNo	15.5442776423449
2021-01-11	47	base	14.1610498551365
2021-01-11	47	fewT	14.7574014805103
2021-01-11	47	noLo	14.1610498551365
2021-01-11	47	noNo	14.7574014805103
2021-01-11	48	base	14.8276867813037
2021-01-11	48	fewT	14.361706730465
2021-01-11	48	noLo	14.8276867813037
2021-01-11	48	noNo	14.361706730465
2021-01-11	49	base	15.8668163131263
2021-01-11	49	fewT	15.8944016471706
2021-01-11	49	noLo	15.8668163131263
2021-01-11	49	noNo	15.8944016471706
2021-01-11	50	base	15.4734597690518
2021-01-11	50	fewT	16.3723260453075
2021-01-11	50	noLo	15.4734597690518
2021-01-11	50	noNo	16.3723260453075
2021-01-11	51	base	14.2480993233959
2021-01-11	51	fewT	14.8742406559538
2021-01-11	51	noLo	14.2480993233959
2021-01-11	51	noNo	14.8742406559538
2021-01-11	52	base	14.3285165772792
2021-01-11	52	fewT	15.5060724471751
2021-01-11	52	noLo	14.3285165772792
2021-01-11	52	noNo	15.5060724471751
2021-01-11	53	base	14.8687808906881
2021-01-11	53	fewT	16.2757037284108
2021-01-11	53	noLo	14.8687808906881
2021-01-11	53	noNo	16.2757037284108
2021-01-11	54	base	15.3890036081677
2021-01-11	54	fewT	15.8690241913709
2021-01-11	54	noLo	15.3890036081677
2021-01-11	54	noNo	15.8690241913709
2021-01-11	55	base	15.0679224587706
2021-01-11	55	fewT	15.9738886708553
2021-01-11	55	noLo	15.0679224587706
2021-01-11	55	noNo	15.9738886708553
2021-01-11	56	base	13.8801531968368
2021-01-11	56	fewT	16.1329948246081
2021-01-11	56	noLo	13.8801531968368
2021-01-11	56	noNo	16.1329948246081
2021-01-11	57	base	16.2997831379557
2021-01-11	57	fewT	15.1684133373287
2021-01-11	57	noLo	16.2997831379557
2021-01-11	57	noNo	15.1684133373287
2021-01-11	58	base	14.1206039435534
2021-01-11	58	fewT	15.6721936687007
2021-01-11	58	noLo	14.1206039435534
2021-01-11	58	noNo	15.6721936687007
2021-01-11	59	base	16.1073850350312
2021-01-11	59	fewT	15.8062932545836
2021-01-11	59	noLo	16.1073850350312
2021-01-11	59	noNo	15.8062932545836
2021-01-11	60	base	14.5806088776577
2021-01-11	60	fewT	16.1194480164605
2021-01-11	60	noLo	14.5806088776577
2021-01-11	60	noNo	16.1194480164605
2021-01-11	61	base	15.6991776062984
2021-01-11	61	fewT	15.9955439603607
2021-01-11	61	noLo	15.6991776062984
2021-01-11	61	noNo	15.9955439603607
2021-01-11	62	base	15.9796416493487
2021-01-11	62	fewT	16.2831991526565
2021-01-11	62	noLo	15.9796416493487
2021-01-11	62	noNo	16.2831991526565
2021-01-11	63	base	15.3480205552503
2021-01-11	63	fewT	15.641038856434
2021-01-11	63	noLo	15.3480205552503
2021-01-11	63	noNo	15.641038856434
2021-01-11	64	base	15.450133347645
2021-01-11	64	fewT	14.9034494388837
2021-01-11	64	noLo	15.450133347645
2021-01-11	64	noNo	14.9034494388837
2021-01-11	65	base	15.0723099086007
2021-01-11	65	fewT	15.2261459698341
2021-01-11	65	noLo	15.0723099086007
2021-01-11	65	noNo	15.2261459698341
2021-01-11	66	base	14.4993004296908
2021-01-11	66	fewT	15.771691031285
2021-01-11	66	noLo	14.4993004296908
2021-01-11	66	noNo	15.771691031285
2021-01-11	67	base	16.2360966277193
2021-01-11	67	fewT	15.8706511291169
2021-01-11	67	noLo	16.2360966277193
2021-01-11	67	noNo	15.8706511291169
2021-01-11	68	base	14.6307834767421
2021-01-11	68	fewT	13.8615055496678
2021-01-11	68	noLo	14.6307834767421
2021-01-11	68	noNo	13.8615055496678
2021-01-11	69	base	15.1058375575408
2021-01-11	69	fewT	14.3540047258062
2021-01-11	69	noLo	15.1058375575408
2021-01-11	69	noNo	14.3540047258062
2021-01-11	70	base	14.942451113287
2021-01-11	70	fewT	15.5140267405805
2021-01-11	70	noLo	14.942451113287
2021-01-11	70	noNo	15.5140267405805
2021-01-11	71	base	14.1516986222443
2021-01-11	71	fewT	15.6311198805983
2021-01-11	71	noLo	14.1516986222443
2021-01-11	71	noNo	15.6311198805983
2021-01-11	72	base	16.043808989311
2021-01-11	72	fewT	15.9449827624462
2021-01-11	72	noLo	16.043808989311
2021-01-11	72	noNo	15.9449827624462
2021-01-11	73	base	13.931282932966
2021-01-11	73	fewT	14.9481469104003
2021-01-11	73	noLo	13.931282932966
2021-01-11	73	noNo	14.9481469104003
2021-01-11	74	base	14.882598745527
2021-01-11	74	fewT	15.6483375315558
2021-01-11	74	noLo	14.882598745527
2021-01-11	74	noNo	15.6483375315558
2021-01-11	75	base	15.3032757235678
2021-01-11	75	fewT	14.4545215333667
2021-01-11	75	noLo	15.3032757235678
2021-01-11	75	noNo	14.4545215333667
2021-01-11	76	base	14.6543043831661
2021-01-11	76	fewT	15.7009045854387
2021-01-11	76	noLo	14.6543043831661
2021-01-11	76	noNo	15.7009045854387
2021-01-11	77	base	14.3852006632048
2021-01-11	77	fewT	15.4969748314642
2021-01-11	77	noLo	14.3852006632048
2021-01-11	77	noNo	15.4969748314642
2021-01-11	78	base	15.3322214594185
2021-01-11	78	fewT	14.7842236705397
2021-01-11	78	noLo	15.3322214594185
2021-01-11	78	noNo	14.7842236705397
2021-01-11	79	base	14.7381773935383
2021-01-11	79	fewT	15.8773557589301
2021-01-11	79	noLo	14.7381773935383
2021-01-11	79	noNo	15.8773557589301
2021-01-11	80	base	15.4825349828496
2021-01-11	80	fewT	15.1433876071758
2021-01-11	80	noLo	15.4825349828496
2021-01-11	80	noNo	15.1433876071758
2021-01-11	81	base	14.9129425919436
2021-01-11	81	fewT	14.8279555047092
2021-01-11	81	noLo	14.9129425919436
2021-01-11	81	noNo	14.8279555047092
2021-01-11	82	base	16.2789177695134
2021-01-11	82	fewT	16.8393514147435
2021-01-11	82	noLo	16.2789177695134
2021-01-11	82	noNo	16.8393514147435
2021-01-11	83	base	15.5841228415412
2021-01-11	83	fewT	17.020557552929
2021-01-11	83	noLo	15.5841228415412
2021-01-11	83	noNo	17.020557552929
2021-01-11	84	base	14.7209550795871
2021-01-11	84	fewT	16.1984294906812
2021-01-11	84	noLo	14.7209550795871
2021-01-11	84	noNo	16.1984294906812
2021-01-11	85	base	15.5034824878714
2021-01-11	85	fewT	15.82365680206
2021-01-11	85	noLo	15.5034824878714
2021-01-11	85	noNo	15.82365680206
2021-01-11	86	base	15.6477002682688
2021-01-11	86	fewT	16.1102281026226
2021-01-11	86	noLo	15.6477002682688
2021-01-11	86	noNo	16.1102281026226
2021-01-11	87	base	14.531939054318
2021-01-11	87	fewT	14.6165672390855
2021-01-11	87	noLo	14.531939054318
2021-01-11	87	noNo	14.6165672390855
2021-01-11	88	base	14.7391019063898
2021-01-11	88	fewT	15.6239067661811
2021-01-11	88	noLo	14.7391019063898
2021-01-11	88	noNo	15.6239067661811
2021-01-11	89	base	16.3520883039547
2021-01-11	89	fewT	15.7136042362861
2021-01-11	89	noLo	16.3520883039547
2021-01-11	89	noNo	15.7136042362861
2021-01-11	90	base	15.6515082479402
2021-01-11	90	fewT	15.7563067732842
2021-01-11	90	noLo	15.6515082479402
2021-01-11	90	noNo	15.7563067732842
2021-01-11	91	base	14.8631536074274
2021-01-11	91	fewT	14.9620249122333
2021-01-11	91	noLo	14.8631536074274
2021-01-11	91	noNo	14.9620249122333
2021-01-11	92	base	15.7159404448541
2021-01-11	92	fewT	15.9433925804719
2021-01-11	92	noLo	15.7159404448541
2021-01-11	92	noNo	15.9433925804719
2021-01-11	93	base	14.6895515864494
2021-01-11	93	fewT	15.9219711905598
2021-01-11	93	noLo	14.6895515864494
2021-01-11	93	noNo	15.9219711905598
2021-01-11	94	base	15.9681909182922
2021-01-11	94	fewT	15.4650259019917
2021-01-11	94	noLo	15.9681909182922
2021-01-11	94	noNo	15.4650259019917
2021-01-11	95	base	15.9257904591054
2021-01-11	95	fewT	15.9173201884325
2021-01-11	95	noLo	15.9257904591054
2021-01-11	95	noNo	15.9173201884325
2021-01-11	96	base	14.5890665486161
2021-01-11	96	fewT	14.6835989907658
2021-01-11	96	noLo	14.5890665486161
2021-01-11	96	noNo	14.6835989907658
2021-01-11	97	base	17.5426315622028
2021-01-11	97	fewT	15.3210807649583
2021-01-11	97	noLo	17.5426315622028
2021-01-11	97	noNo	15.3210807649583
2021-01-11	98	base	15.214470776133
2021-01-11	98	fewT	15.27116867532
2021-01-11	98	noLo	15.214470776133
2021-01-11	98	noNo	15.27116867532
2021-01-11	99	base	15.0811527685116
2021-01-11	99	fewT	16.3412415864299
2021-01-11	99	noLo	15.0811527685116
2021-01-11	99	noNo	16.3412415864299
2021-01-11	100	base	15.4367192400812
2021-01-11	100	fewT	14.5251895621393
2021-01-11	100	noLo	15.4367192400812
2021-01-11	100	noNo	14.5251895621393
2021-01-12	1	base	14.4626652164158
2021-01-12	1	fewT	15.3900714314173
2021-01-12	1	noLo	14.4626652164158
2021-01-12	1	noNo	15.3900714314173
2021-01-12	2	base	15.2043172024703
2021-01-12	2	fewT	15.3688690760854
2021-01-12	2	noLo	15.2043172024703
2021-01-12	2	noNo	15.3688690760854
2021-01-12	3	base	14.4332949514339
2021-01-12	3	fewT	15.1770678693546
2021-01-12	3	noLo	14.4332949514339
2021-01-12	3	noNo	15.1770678693546
2021-01-12	4	base	13.9492786534544
2021-01-12	4	fewT	15.4672544866309
2021-01-12	4	noLo	13.9492786534544
2021-01-12	4	noNo	15.4672544866309
2021-01-12	5	base	14.274747095354
2021-01-12	5	fewT	15.1668972941195
2021-01-12	5	noLo	14.274747095354
2021-01-12	5	noNo	15.1668972941195
2021-01-12	6	base	13.6899973748359
2021-01-12	6	fewT	14.7196121108085
2021-01-12	6	noLo	13.6899973748359
2021-01-12	6	noNo	14.7196121108085
2021-01-12	7	base	13.2609423011068
2021-01-12	7	fewT	15.079681381384
2021-01-12	7	noLo	13.2609423011068
2021-01-12	7	noNo	15.079681381384
2021-01-12	8	base	14.8241272825356
2021-01-12	8	fewT	15.5048587030014
2021-01-12	8	noLo	14.8241272825356
2021-01-12	8	noNo	15.5048587030014
2021-01-12	9	base	13.4609573394113
2021-01-12	9	fewT	14.4969745744692
2021-01-12	9	noLo	13.4609573394113
2021-01-12	9	noNo	14.4969745744692
2021-01-12	10	base	14.5302450138918
2021-01-12	10	fewT	14.8581736601154
2021-01-12	10	noLo	14.5302450138918
2021-01-12	10	noNo	14.8581736601154
2021-01-12	11	base	14.7677699557606
2021-01-12	11	fewT	15.0957570144476
2021-01-12	11	noLo	14.7677699557606
2021-01-12	11	noNo	15.0957570144476
2021-01-12	12	base	14.4239490346381
2021-01-12	12	fewT	14.2819130977801
2021-01-12	12	noLo	14.4239490346381
2021-01-12	12	noNo	14.2819130977801
2021-01-12	13	base	13.8642424418962
2021-01-12	13	fewT	13.6428047033829
2021-01-12	13	noLo	13.8642424418962
2021-01-12	13	noNo	13.6428047033829
2021-01-12	14	base	14.6446867706966
2021-01-12	14	fewT	13.9594641438838
2021-01-12	14	noLo	14.6446867706966
2021-01-12	14	noNo	13.9594641438838
2021-01-12	15	base	15.6428460480372
2021-01-12	15	fewT	14.3398731775559
2021-01-12	15	noLo	15.6428460480372
2021-01-12	15	noNo	14.3398731775559
2021-01-12	16	base	14.4822035844
2021-01-12	16	fewT	14.7089646956564
2021-01-12	16	noLo	14.4822035844
2021-01-12	16	noNo	14.7089646956564
2021-01-12	17	base	14.439649813087
2021-01-12	17	fewT	16.2591370722056
2021-01-12	17	noLo	14.439649813087
2021-01-12	17	noNo	16.2591370722056
2021-01-12	18	base	14.3091991676451
2021-01-12	18	fewT	15.3063565130775
2021-01-12	18	noLo	14.3091991676451
2021-01-12	18	noNo	15.3063565130775
2021-01-12	19	base	13.6083455117764
2021-01-12	19	fewT	13.4322197814162
2021-01-12	19	noLo	13.6083455117764
2021-01-12	19	noNo	13.4322197814162
2021-01-12	20	base	12.9827865282054
2021-01-12	20	fewT	14.6199630664972
2021-01-12	20	noLo	12.9827865282054
2021-01-12	20	noNo	14.6199630664972
2021-01-12	21	base	14.0956649802796
2021-01-12	21	fewT	14.8241029093384
2021-01-12	21	noLo	14.0956649802796
2021-01-12	21	noNo	14.8241029093384
2021-01-12	22	base	14.4221534239231
2021-01-12	22	fewT	15.6664314903211
2021-01-12	22	noLo	14.4221534239231
2021-01-12	22	noNo	15.6664314903211
2021-01-12	23	base	14.7500917339992
2021-01-12	23	fewT	15.034400695058
2021-01-12	23	noLo	14.7500917339992
2021-01-12	23	noNo	15.034400695058
2021-01-12	24	base	14.1697328462094
2021-01-12	24	fewT	14.8160706462037
2021-01-12	24	noLo	14.1697328462094
2021-01-12	24	noNo	14.8160706462037
2021-01-12	25	base	15.0609811855369
2021-01-12	25	fewT	15.8848884341059
2021-01-12	25	noLo	15.0609811855369
2021-01-12	25	noNo	15.8848884341059
2021-01-12	26	base	14.2321376985014
2021-01-12	26	fewT	14.1617794316971
2021-01-12	26	noLo	14.2321376985014
2021-01-12	26	noNo	14.1617794316971
2021-01-12	27	base	14.5595906906979
2021-01-12	27	fewT	14.6002111637541
2021-01-12	27	noLo	14.5595906906979
2021-01-12	27	noNo	14.6002111637541
2021-01-12	28	base	15.3178813368296
2021-01-12	28	fewT	14.2941672908656
2021-01-12	28	noLo	15.3178813368296
2021-01-12	28	noNo	14.2941672908656
2021-01-12	29	base	15.4040162321693
2021-01-12	29	fewT	15.8237966687748
2021-01-12	29	noLo	15.4040162321693
2021-01-12	29	noNo	15.8237966687748
2021-01-12	30	base	14.6744188439534
2021-01-12	30	fewT	15.5162391155966
2021-01-12	30	noLo	14.6744188439534
2021-01-12	30	noNo	15.5162391155966
2021-01-12	31	base	14.8551311878219
2021-01-12	31	fewT	14.128964611338
2021-01-12	31	noLo	14.8551311878219
2021-01-12	31	noNo	14.128964611338
2021-01-12	32	base	14.580780574813
2021-01-12	32	fewT	14.3790331976589
2021-01-12	32	noLo	14.580780574813
2021-01-12	32	noNo	14.3790331976589
2021-01-12	33	base	15.1979797665812
2021-01-12	33	fewT	13.6891780098757
2021-01-12	33	noLo	15.1979797665812
2021-01-12	33	noNo	13.6891780098757
2021-01-12	34	base	15.1983372194154
2021-01-12	34	fewT	14.7489069237978
2021-01-12	34	noLo	15.1983372194154
2021-01-12	34	noNo	14.7489069237978
2021-01-12	35	base	14.7268572568717
2021-01-12	35	fewT	15.2204702960599
2021-01-12	35	noLo	14.7268572568717
2021-01-12	35	noNo	15.2204702960599
2021-01-12	36	base	14.6765265217976
2021-01-12	36	fewT	15.5072360739895
2021-01-12	36	noLo	14.6765265217976
2021-01-12	36	noNo	15.5072360739895
2021-01-12	37	base	14.1973583575027
2021-01-12	37	fewT	14.9818511830245
2021-01-12	37	noLo	14.1973583575027
2021-01-12	37	noNo	14.9818511830245
2021-01-12	38	base	13.7814540813664
2021-01-12	38	fewT	14.2141245985458
2021-01-12	38	noLo	13.7814540813664
2021-01-12	38	noNo	14.2141245985458
2021-01-12	39	base	15.4225202961668
2021-01-12	39	fewT	14.699017940712
2021-01-12	39	noLo	15.4225202961668
2021-01-12	39	noNo	14.699017940712
2021-01-12	40	base	13.5958742318117
2021-01-12	40	fewT	14.1918017575175
2021-01-12	40	noLo	13.5958742318117
2021-01-12	40	noNo	14.1918017575175
2021-01-12	41	base	14.0553814871139
2021-01-12	41	fewT	14.0851896688385
2021-01-12	41	noLo	14.0553814871139
2021-01-12	41	noNo	14.0851896688385
2021-01-12	42	base	13.6149787035726
2021-01-12	42	fewT	14.4663420330749
2021-01-12	42	noLo	13.6149787035726
2021-01-12	42	noNo	14.4663420330749
2021-01-12	43	base	15.1175134033961
2021-01-12	43	fewT	16.4156937680207
2021-01-12	43	noLo	15.1175134033961
2021-01-12	43	noNo	16.4156937680207
2021-01-12	44	base	13.8821873856797
2021-01-12	44	fewT	14.6914900506465
2021-01-12	44	noLo	13.8821873856797
2021-01-12	44	noNo	14.6914900506465
2021-01-12	45	base	14.3093098008532
2021-01-12	45	fewT	14.5568336533869
2021-01-12	45	noLo	14.3093098008532
2021-01-12	45	noNo	14.5568336533869
2021-01-12	46	base	14.1791750087103
2021-01-12	46	fewT	14.0235173503947
2021-01-12	46	noLo	14.1791750087103
2021-01-12	46	noNo	14.0235173503947
2021-01-12	47	base	14.6529442419846
2021-01-12	47	fewT	14.4055900418558
2021-01-12	47	noLo	14.6529442419846
2021-01-12	47	noNo	14.4055900418558
2021-01-12	48	base	14.5600212104365
2021-01-12	48	fewT	14.2320392264108
2021-01-12	48	noLo	14.5600212104365
2021-01-12	48	noNo	14.2320392264108
2021-01-12	49	base	14.3533110223162
2021-01-12	49	fewT	14.5977776821601
2021-01-12	49	noLo	14.3533110223162
2021-01-12	49	noNo	14.5977776821601
2021-01-12	50	base	14.8646616016273
2021-01-12	50	fewT	14.7105410632695
2021-01-12	50	noLo	14.8646616016273
2021-01-12	50	noNo	14.7105410632695
2021-01-12	51	base	14.5727355550045
2021-01-12	51	fewT	14.8232929869205
2021-01-12	51	noLo	14.5727355550045
2021-01-12	51	noNo	14.8232929869205
2021-01-12	52	base	14.2825987352039
2021-01-12	52	fewT	14.8164613674613
2021-01-12	52	noLo	14.2825987352039
2021-01-12	52	noNo	14.8164613674613
2021-01-12	53	base	14.3809510707887
2021-01-12	53	fewT	15.5830228265725
2021-01-12	53	noLo	14.3809510707887
2021-01-12	53	noNo	15.5830228265725
2021-01-12	54	base	14.6368361689459
2021-01-12	54	fewT	15.7498540957089
2021-01-12	54	noLo	14.6368361689459
2021-01-12	54	noNo	15.7498540957089
2021-01-12	55	base	14.3425725748283
2021-01-12	55	fewT	14.4859034768012
2021-01-12	55	noLo	14.3425725748283
2021-01-12	55	noNo	14.4859034768012
2021-01-12	56	base	14.8395078199074
2021-01-12	56	fewT	14.5998250018591
2021-01-12	56	noLo	14.8395078199074
2021-01-12	56	noNo	14.5998250018591
2021-01-12	57	base	13.4044851353912
2021-01-12	57	fewT	13.3810333614864
2021-01-12	57	noLo	13.4044851353912
2021-01-12	57	noNo	13.3810333614864
2021-01-12	58	base	13.5019564295715
2021-01-12	58	fewT	14.4581020321096
2021-01-12	58	noLo	13.5019564295715
2021-01-12	58	noNo	14.4581020321096
2021-01-12	59	base	14.4439421035331
2021-01-12	59	fewT	14.8219661842159
2021-01-12	59	noLo	14.4439421035331
2021-01-12	59	noNo	14.8219661842159
2021-01-12	60	base	14.5369901121621
2021-01-12	60	fewT	15.236771572638
2021-01-12	60	noLo	14.5369901121621
2021-01-12	60	noNo	15.236771572638
2021-01-12	61	base	14.0130447542335
2021-01-12	61	fewT	15.1125485170094
2021-01-12	61	noLo	14.0130447542335
2021-01-12	61	noNo	15.1125485170094
2021-01-12	62	base	14.4605017407144
2021-01-12	62	fewT	15.4032148316811
2021-01-12	62	noLo	14.4605017407144
2021-01-12	62	noNo	15.4032148316811
2021-01-12	63	base	14.4938605552551
2021-01-12	63	fewT	15.3538312649297
2021-01-12	63	noLo	14.4938605552551
2021-01-12	63	noNo	15.3538312649297
2021-01-12	64	base	13.985315680769
2021-01-12	64	fewT	14.6879300376124
2021-01-12	64	noLo	13.985315680769
2021-01-12	64	noNo	14.6879300376124
2021-01-12	65	base	12.8305536814754
2021-01-12	65	fewT	14.0736210792189
2021-01-12	65	noLo	12.8305536814754
2021-01-12	65	noNo	14.0736210792189
2021-01-12	66	base	14.0652367533987
2021-01-12	66	fewT	14.1343835844832
2021-01-12	66	noLo	14.0652367533987
2021-01-12	66	noNo	14.1343835844832
2021-01-12	67	base	15.1037400569417
2021-01-12	67	fewT	14.1773274285789
2021-01-12	67	noLo	15.1037400569417
2021-01-12	67	noNo	14.1773274285789
2021-01-12	68	base	14.6823089090179
2021-01-12	68	fewT	15.5441112723459
2021-01-12	68	noLo	14.6823089090179
2021-01-12	68	noNo	15.5441112723459
2021-01-12	69	base	14.7360300935488
2021-01-12	69	fewT	15.2047071876933
2021-01-12	69	noLo	14.7360300935488
2021-01-12	69	noNo	15.2047071876933
2021-01-12	70	base	13.6766786284923
2021-01-12	70	fewT	14.2290600986093
2021-01-12	70	noLo	13.6766786284923
2021-01-12	70	noNo	14.2290600986093
2021-01-12	71	base	14.6173095802097
2021-01-12	71	fewT	14.8203513333842
2021-01-12	71	noLo	14.6173095802097
2021-01-12	71	noNo	14.8203513333842
2021-01-12	72	base	14.696114430922
2021-01-12	72	fewT	15.5415510819555
2021-01-12	72	noLo	14.696114430922
2021-01-12	72	noNo	15.5415510819555
2021-01-12	73	base	14.2266826779899
2021-01-12	73	fewT	15.2226401903621
2021-01-12	73	noLo	14.2266826779899
2021-01-12	73	noNo	15.2226401903621
2021-01-12	74	base	15.1410670121661
2021-01-12	74	fewT	14.4129737489189
2021-01-12	74	noLo	15.1410670121661
2021-01-12	74	noNo	14.4129737489189
2021-01-12	75	base	14.1247652830742
2021-01-12	75	fewT	15.0678519734741
2021-01-12	75	noLo	14.1247652830742
2021-01-12	75	noNo	15.0678519734741
2021-01-12	76	base	14.9957733789892
2021-01-12	76	fewT	16.265092811865
2021-01-12	76	noLo	14.9957733789892
2021-01-12	76	noNo	16.265092811865
2021-01-12	77	base	13.8125737561392
2021-01-12	77	fewT	15.0841469207789
2021-01-12	77	noLo	13.8125737561392
2021-01-12	77	noNo	15.0841469207789
2021-01-12	78	base	13.5154765894024
2021-01-12	78	fewT	14.719124134242
2021-01-12	78	noLo	13.5154765894024
2021-01-12	78	noNo	14.719124134242
2021-01-12	79	base	14.4849471923434
2021-01-12	79	fewT	16.0147578119717
2021-01-12	79	noLo	14.4849471923434
2021-01-12	79	noNo	16.0147578119717
2021-01-12	80	base	14.8907087778692
2021-01-12	80	fewT	15.7609766290668
2021-01-12	80	noLo	14.8907087778692
2021-01-12	80	noNo	15.7609766290668
2021-01-12	81	base	13.1240170293724
2021-01-12	81	fewT	14.6271930130385
2021-01-12	81	noLo	13.1240170293724
2021-01-12	81	noNo	14.6271930130385
2021-01-12	82	base	14.5259775745288
2021-01-12	82	fewT	15.4449454666105
2021-01-12	82	noLo	14.5259775745288
2021-01-12	82	noNo	15.4449454666105
2021-01-12	83	base	15.8332535438127
2021-01-12	83	fewT	14.8689932423384
2021-01-12	83	noLo	15.8332535438127
2021-01-12	83	noNo	14.8689932423384
2021-01-12	84	base	14.8023580592019
2021-01-12	84	fewT	15.3283729426042
2021-01-12	84	noLo	14.8023580592019
2021-01-12	84	noNo	15.3283729426042
2021-01-12	85	base	14.2640131215189
2021-01-12	85	fewT	14.5681121237442
2021-01-12	85	noLo	14.2640131215189
2021-01-12	85	noNo	14.5681121237442
2021-01-12	86	base	14.0284696112018
2021-01-12	86	fewT	14.9748301668238
2021-01-12	86	noLo	14.0284696112018
2021-01-12	86	noNo	14.9748301668238
2021-01-12	87	base	13.9361025006281
2021-01-12	87	fewT	15.2852708070082
2021-01-12	87	noLo	13.9361025006281
2021-01-12	87	noNo	15.2852708070082
2021-01-12	88	base	14.8966183295847
2021-01-12	88	fewT	15.6689575266662
2021-01-12	88	noLo	14.8966183295847
2021-01-12	88	noNo	15.6689575266662
2021-01-12	89	base	13.8295429047293
2021-01-12	89	fewT	16.3943948389442
2021-01-12	89	noLo	13.8295429047293
2021-01-12	89	noNo	16.3943948389442
2021-01-12	90	base	14.4882565042942
2021-01-12	90	fewT	14.6504300803888
2021-01-12	90	noLo	14.4882565042942
2021-01-12	90	noNo	14.6504300803888
2021-01-12	91	base	13.264602556695
2021-01-12	91	fewT	13.8098370312143
2021-01-12	91	noLo	13.264602556695
2021-01-12	91	noNo	13.8098370312143
2021-01-12	92	base	13.0251022306506
2021-01-12	92	fewT	15.4516358932918
2021-01-12	92	noLo	13.0251022306506
2021-01-12	92	noNo	15.4516358932918
2021-01-12	93	base	13.7180845372263
2021-01-12	93	fewT	15.2668961035776
2021-01-12	93	noLo	13.7180845372263
2021-01-12	93	noNo	15.2668961035776
2021-01-12	94	base	14.6581502881407
2021-01-12	94	fewT	14.7013098894962
2021-01-12	94	noLo	14.6581502881407
2021-01-12	94	noNo	14.7013098894962
2021-01-12	95	base	14.7604137837003
2021-01-12	95	fewT	14.5180920680322
2021-01-12	95	noLo	14.7604137837003
2021-01-12	95	noNo	14.5180920680322
2021-01-12	96	base	13.9901879602932
2021-01-12	96	fewT	14.3694094896136
2021-01-12	96	noLo	13.9901879602932
2021-01-12	96	noNo	14.3694094896136
2021-01-12	97	base	13.58059671632
2021-01-12	97	fewT	15.2060036911657
2021-01-12	97	noLo	13.58059671632
2021-01-12	97	noNo	15.2060036911657
2021-01-12	98	base	16.1399625298992
2021-01-12	98	fewT	14.1963342023596
2021-01-12	98	noLo	16.1399625298992
2021-01-12	98	noNo	14.1963342023596
2021-01-12	99	base	14.4406361616638
2021-01-12	99	fewT	14.6827518170652
2021-01-12	99	noLo	14.4406361616638
2021-01-12	99	noNo	14.6827518170652
2021-01-12	100	base	13.8739603739932
2021-01-12	100	fewT	15.2034682400348
2021-01-12	100	noLo	13.8739603739932
2021-01-12	100	noNo	15.2034682400348
2021-01-13	1	base	13.3861638852186
2021-01-13	1	fewT	14.2803759270168
2021-01-13	1	noLo	13.3861638852186
2021-01-13	1	noNo	14.2803759270168
2021-01-13	2	base	13.1239738470954
2021-01-13	2	fewT	14.772701094023
2021-01-13	2	noLo	13.1239738470954
2021-01-13	2	noNo	14.772701094023
2021-01-13	3	base	13.7547692332399
2021-01-13	3	fewT	16.113235117296
2021-01-13	3	noLo	13.7547692332399
2021-01-13	3	noNo	16.113235117296
2021-01-13	4	base	12.8351676691622
2021-01-13	4	fewT	13.7561215173988
2021-01-13	4	noLo	12.8351676691622
2021-01-13	4	noNo	13.7561215173988
2021-01-13	5	base	14.6082460010774
2021-01-13	5	fewT	14.4275914161402
2021-01-13	5	noLo	14.6082460010774
2021-01-13	5	noNo	14.4275914161402
2021-01-13	6	base	13.0409677638484
2021-01-13	6	fewT	14.1439236222667
2021-01-13	6	noLo	13.0409677638484
2021-01-13	6	noNo	14.1439236222667
2021-01-13	7	base	13.411424505878
2021-01-13	7	fewT	14.3266847881947
2021-01-13	7	noLo	13.411424505878
2021-01-13	7	noNo	14.3266847881947
2021-01-13	8	base	14.1787364628774
2021-01-13	8	fewT	14.4051273384054
2021-01-13	8	noLo	14.1787364628774
2021-01-13	8	noNo	14.4051273384054
2021-01-13	9	base	12.8494182120549
2021-01-13	9	fewT	14.7781294578359
2021-01-13	9	noLo	12.8494182120549
2021-01-13	9	noNo	14.7781294578359
2021-01-13	10	base	13.1852544186789
2021-01-13	10	fewT	13.9539112535794
2021-01-13	10	noLo	13.1852544186789
2021-01-13	10	noNo	13.9539112535794
2021-01-13	11	base	13.83873275379
2021-01-13	11	fewT	14.0593014437892
2021-01-13	11	noLo	13.83873275379
2021-01-13	11	noNo	14.0593014437892
2021-01-13	12	base	14.025993115375
2021-01-13	12	fewT	13.181538000478
2021-01-13	12	noLo	14.025993115375
2021-01-13	12	noNo	13.181538000478
2021-01-13	13	base	14.8617287704828
2021-01-13	13	fewT	14.3953256787153
2021-01-13	13	noLo	14.8617287704828
2021-01-13	13	noNo	14.3953256787153
2021-01-13	14	base	14.7566882563977
2021-01-13	14	fewT	15.3357587070681
2021-01-13	14	noLo	14.7566882563977
2021-01-13	14	noNo	15.3357587070681
2021-01-13	15	base	13.5054987871837
2021-01-13	15	fewT	13.6737699824654
2021-01-13	15	noLo	13.5054987871837
2021-01-13	15	noNo	13.6737699824654
2021-01-13	16	base	13.8302082607699
2021-01-13	16	fewT	13.8428610300238
2021-01-13	16	noLo	13.8302082607699
2021-01-13	16	noNo	13.8428610300238
2021-01-13	17	base	13.1608494587542
2021-01-13	17	fewT	13.859740565996
2021-01-13	17	noLo	13.1608494587542
2021-01-13	17	noNo	13.859740565996
2021-01-13	18	base	14.4611709843351
2021-01-13	18	fewT	14.9357682955021
2021-01-13	18	noLo	14.4611709843351
2021-01-13	18	noNo	14.9357682955021
2021-01-13	19	base	13.0706176687713
2021-01-13	19	fewT	14.3619416180167
2021-01-13	19	noLo	13.0706176687713
2021-01-13	19	noNo	14.3619416180167
2021-01-13	20	base	14.8626029397725
2021-01-13	20	fewT	14.204340816352
2021-01-13	20	noLo	14.8626029397725
2021-01-13	20	noNo	14.204340816352
2021-01-13	21	base	12.8853932515766
2021-01-13	21	fewT	12.9790586659737
2021-01-13	21	noLo	12.8853932515766
2021-01-13	21	noNo	12.9790586659737
2021-01-13	22	base	15.0901903560442
2021-01-13	22	fewT	14.0062591964776
2021-01-13	22	noLo	15.0901903560442
2021-01-13	22	noNo	14.0062591964776
2021-01-13	23	base	12.2702364376853
2021-01-13	23	fewT	14.2345995823926
2021-01-13	23	noLo	12.2702364376853
2021-01-13	23	noNo	14.2345995823926
2021-01-13	24	base	13.1354867870731
2021-01-13	24	fewT	14.0902689512683
2021-01-13	24	noLo	13.1354867870731
2021-01-13	24	noNo	14.0902689512683
2021-01-13	25	base	13.9689302752065
2021-01-13	25	fewT	14.1604100562266
2021-01-13	25	noLo	13.9689302752065
2021-01-13	25	noNo	14.1604100562266
2021-01-13	26	base	13.3022976532335
2021-01-13	26	fewT	13.6204438255175
2021-01-13	26	noLo	13.3022976532335
2021-01-13	26	noNo	13.6204438255175
2021-01-13	27	base	13.7392853977475
2021-01-13	27	fewT	13.86229240592
2021-01-13	27	noLo	13.7392853977475
2021-01-13	27	noNo	13.86229240592
2021-01-13	28	base	13.9370826972466
2021-01-13	28	fewT	14.6717000805985
2021-01-13	28	noLo	13.9370826972466
2021-01-13	28	noNo	14.6717000805985
2021-01-13	29	base	13.0413442548114
2021-01-13	29	fewT	14.0858158740456
2021-01-13	29	noLo	13.0413442548114
2021-01-13	29	noNo	14.0858158740456
2021-01-13	30	base	13.1165451189954
2021-01-13	30	fewT	14.2450679572085
2021-01-13	30	noLo	13.1165451189954
2021-01-13	30	noNo	14.2450679572085
2021-01-13	31	base	14.4383470695114
2021-01-13	31	fewT	13.8737439134595
2021-01-13	31	noLo	14.4383470695114
2021-01-13	31	noNo	13.8737439134595
2021-01-13	32	base	13.4010882442723
2021-01-13	32	fewT	13.9517071146841
2021-01-13	32	noLo	13.4010882442723
2021-01-13	32	noNo	13.9517071146841
2021-01-13	33	base	13.2879310054479
2021-01-13	33	fewT	14.5117153585202
2021-01-13	33	noLo	13.2879310054479
2021-01-13	33	noNo	14.5117153585202
2021-01-13	34	base	14.0906341530761
2021-01-13	34	fewT	12.7060967666803
2021-01-13	34	noLo	14.0906341530761
2021-01-13	34	noNo	12.7060967666803
2021-01-13	35	base	14.0133692715119
2021-01-13	35	fewT	15.5439522406601
2021-01-13	35	noLo	14.0133692715119
2021-01-13	35	noNo	15.5439522406601
2021-01-13	36	base	12.9337630981872
2021-01-13	36	fewT	13.3387031739762
2021-01-13	36	noLo	12.9337630981872
2021-01-13	36	noNo	13.3387031739762
2021-01-13	37	base	14.4590084816983
2021-01-13	37	fewT	12.729343160091
2021-01-13	37	noLo	14.4590084816983
2021-01-13	37	noNo	12.729343160091
2021-01-13	38	base	14.2434975777638
2021-01-13	38	fewT	14.0346714358863
2021-01-13	38	noLo	14.2434975777638
2021-01-13	38	noNo	14.0346714358863
2021-01-13	39	base	14.2652259461269
2021-01-13	39	fewT	15.0077597526817
2021-01-13	39	noLo	14.2652259461269
2021-01-13	39	noNo	15.0077597526817
2021-01-13	40	base	13.1571730798185
2021-01-13	40	fewT	14.0944331738037
2021-01-13	40	noLo	13.1571730798185
2021-01-13	40	noNo	14.0944331738037
2021-01-13	41	base	13.6222846727746
2021-01-13	41	fewT	13.9885658581909
2021-01-13	41	noLo	13.6222846727746
2021-01-13	41	noNo	13.9885658581909
2021-01-13	42	base	14.5049191868738
2021-01-13	42	fewT	15.9450759254041
2021-01-13	42	noLo	14.5049191868738
2021-01-13	42	noNo	15.9450759254041
2021-01-13	43	base	14.3848290044659
2021-01-13	43	fewT	15.2333606603143
2021-01-13	43	noLo	14.3848290044659
2021-01-13	43	noNo	15.2333606603143
2021-01-13	44	base	14.2514581558835
2021-01-13	44	fewT	14.4967360836239
2021-01-13	44	noLo	14.2514581558835
2021-01-13	44	noNo	14.4967360836239
2021-01-13	45	base	13.3262589210121
2021-01-13	45	fewT	12.4594772575552
2021-01-13	45	noLo	13.3262589210121
2021-01-13	45	noNo	12.4594772575552
2021-01-13	46	base	13.5968260068354
2021-01-13	46	fewT	13.6179704278049
2021-01-13	46	noLo	13.5968260068354
2021-01-13	46	noNo	13.6179704278049
2021-01-13	47	base	13.759445856827
2021-01-13	47	fewT	13.3638718582146
2021-01-13	47	noLo	13.759445856827
2021-01-13	47	noNo	13.3638718582146
2021-01-13	48	base	14.6640497110138
2021-01-13	48	fewT	13.9117345557559
2021-01-13	48	noLo	14.6640497110138
2021-01-13	48	noNo	13.9117345557559
2021-01-13	49	base	14.6816816442698
2021-01-13	49	fewT	14.0101409740571
2021-01-13	49	noLo	14.6816816442698
2021-01-13	49	noNo	14.0101409740571
2021-01-13	50	base	13.8579947922467
2021-01-13	50	fewT	14.1581380570702
2021-01-13	50	noLo	13.8579947922467
2021-01-13	50	noNo	14.1581380570702
2021-01-13	51	base	13.1772068149327
2021-01-13	51	fewT	15.3167048919591
2021-01-13	51	noLo	13.1772068149327
2021-01-13	51	noNo	15.3167048919591
2021-01-13	52	base	14.1416818141453
2021-01-13	52	fewT	14.6236792827357
2021-01-13	52	noLo	14.1416818141453
2021-01-13	52	noNo	14.6236792827357
2021-01-13	53	base	13.6322835621212
2021-01-13	53	fewT	13.7250441651325
2021-01-13	53	noLo	13.6322835621212
2021-01-13	53	noNo	13.7250441651325
2021-01-13	54	base	13.7125514395795
2021-01-13	54	fewT	13.4931312212407
2021-01-13	54	noLo	13.7125514395795
2021-01-13	54	noNo	13.4931312212407
2021-01-13	55	base	14.2927259755222
2021-01-13	55	fewT	13.7004494113351
2021-01-13	55	noLo	14.2927259755222
2021-01-13	55	noNo	13.7004494113351
2021-01-13	56	base	14.5107788480161
2021-01-13	56	fewT	14.447460386893
2021-01-13	56	noLo	14.5107788480161
2021-01-13	56	noNo	14.447460386893
2021-01-13	57	base	14.2721026776996
2021-01-13	57	fewT	14.2284507989688
2021-01-13	57	noLo	14.2721026776996
2021-01-13	57	noNo	14.2284507989688
2021-01-13	58	base	11.7288228705915
2021-01-13	58	fewT	13.0241102536309
2021-01-13	58	noLo	11.7288228705915
2021-01-13	58	noNo	13.0241102536309
2021-01-13	59	base	13.2445587226558
2021-01-13	59	fewT	15.2051952971338
2021-01-13	59	noLo	13.2445587226558
2021-01-13	59	noNo	15.2051952971338
2021-01-13	60	base	13.7243366229257
2021-01-13	60	fewT	14.5941862644437
2021-01-13	60	noLo	13.7243366229257
2021-01-13	60	noNo	14.5941862644437
2021-01-13	61	base	14.2530851842793
2021-01-13	61	fewT	13.8279291308502
2021-01-13	61	noLo	14.2530851842793
2021-01-13	61	noNo	13.8279291308502
2021-01-13	62	base	13.3160854930449
2021-01-13	62	fewT	14.6458787725011
2021-01-13	62	noLo	13.3160854930449
2021-01-13	62	noNo	14.6458787725011
2021-01-13	63	base	13.9655016229151
2021-01-13	63	fewT	13.6525903725992
2021-01-13	63	noLo	13.9655016229151
2021-01-13	63	noNo	13.6525903725992
2021-01-13	64	base	12.8728631729781
2021-01-13	64	fewT	13.2631583000403
2021-01-13	64	noLo	12.8728631729781
2021-01-13	64	noNo	13.2631583000403
2021-01-13	65	base	13.2584171363977
2021-01-13	65	fewT	13.1813957892996
2021-01-13	65	noLo	13.2584171363977
2021-01-13	65	noNo	13.1813957892996
2021-01-13	66	base	13.0265253433119
2021-01-13	66	fewT	14.2524772024523
2021-01-13	66	noLo	13.0265253433119
2021-01-13	66	noNo	14.2524772024523
2021-01-13	67	base	13.1250004362356
2021-01-13	67	fewT	13.2722769860736
2021-01-13	67	noLo	13.1250004362356
2021-01-13	67	noNo	13.2722769860736
2021-01-13	68	base	13.4119949061289
2021-01-13	68	fewT	14.114000322599
2021-01-13	68	noLo	13.4119949061289
2021-01-13	68	noNo	14.114000322599
2021-01-13	69	base	13.0524343212509
2021-01-13	69	fewT	15.207673549719
2021-01-13	69	noLo	13.0524343212509
2021-01-13	69	noNo	15.207673549719
2021-01-13	70	base	15.4989414181289
2021-01-13	70	fewT	15.9199210781608
2021-01-13	70	noLo	15.4989414181289
2021-01-13	70	noNo	15.9199210781608
2021-01-13	71	base	13.629235293145
2021-01-13	71	fewT	13.271068757225
2021-01-13	71	noLo	13.629235293145
2021-01-13	71	noNo	13.271068757225
2021-01-13	72	base	14.244858507139
2021-01-13	72	fewT	14.5871246314873
2021-01-13	72	noLo	14.244858507139
2021-01-13	72	noNo	14.5871246314873
2021-01-13	73	base	13.5535046171103
2021-01-13	73	fewT	13.3199531750485
2021-01-13	73	noLo	13.5535046171103
2021-01-13	73	noNo	13.3199531750485
2021-01-13	74	base	13.3325119189827
2021-01-13	74	fewT	14.7761553506982
2021-01-13	74	noLo	13.3325119189827
2021-01-13	74	noNo	14.7761553506982
2021-01-13	75	base	14.005787155579
2021-01-13	75	fewT	15.1161914212264
2021-01-13	75	noLo	14.005787155579
2021-01-13	75	noNo	15.1161914212264
2021-01-13	76	base	13.2988824434405
2021-01-13	76	fewT	14.5003817988902
2021-01-13	76	noLo	13.2988824434405
2021-01-13	76	noNo	14.5003817988902
2021-01-13	77	base	13.0327337017819
2021-01-13	77	fewT	13.1748720077937
2021-01-13	77	noLo	13.0327337017819
2021-01-13	77	noNo	13.1748720077937
2021-01-13	78	base	12.9078628124001
2021-01-13	78	fewT	13.5338481525185
2021-01-13	78	noLo	12.9078628124001
2021-01-13	78	noNo	13.5338481525185
2021-01-13	79	base	13.5701090479087
2021-01-13	79	fewT	14.1418888960813
2021-01-13	79	noLo	13.5701090479087
2021-01-13	79	noNo	14.1418888960813
2021-01-13	80	base	13.3249109933723
2021-01-13	80	fewT	14.1346139089659
2021-01-13	80	noLo	13.3249109933723
2021-01-13	80	noNo	14.1346139089659
2021-01-13	81	base	13.1973715194626
2021-01-13	81	fewT	14.4952414904186
2021-01-13	81	noLo	13.1973715194626
2021-01-13	81	noNo	14.4952414904186
2021-01-13	82	base	13.8136826892607
2021-01-13	82	fewT	14.8623767183827
2021-01-13	82	noLo	13.8136826892607
2021-01-13	82	noNo	14.8623767183827
2021-01-13	83	base	12.7078824654004
2021-01-13	83	fewT	14.6868445641581
2021-01-13	83	noLo	12.7078824654004
2021-01-13	83	noNo	14.6868445641581
2021-01-13	84	base	13.2080793928942
2021-01-13	84	fewT	13.5406644384456
2021-01-13	84	noLo	13.2080793928942
2021-01-13	84	noNo	13.5406644384456
2021-01-13	85	base	14.9624277204779
2021-01-13	85	fewT	14.463982677237
2021-01-13	85	noLo	14.9624277204779
2021-01-13	85	noNo	14.463982677237
2021-01-13	86	base	14.5353395319881
2021-01-13	86	fewT	14.417961599747
2021-01-13	86	noLo	14.5353395319881
2021-01-13	86	noNo	14.417961599747
2021-01-13	87	base	14.4583566862006
2021-01-13	87	fewT	13.3287650440582
2021-01-13	87	noLo	14.4583566862006
2021-01-13	87	noNo	13.3287650440582
2021-01-13	88	base	13.315658269528
2021-01-13	88	fewT	13.0648607702853
2021-01-13	88	noLo	13.315658269528
2021-01-13	88	noNo	13.0648607702853
2021-01-13	89	base	14.2506008280346
2021-01-13	89	fewT	13.4079634485834
2021-01-13	89	noLo	14.2506008280346
2021-01-13	89	noNo	13.4079634485834
2021-01-13	90	base	13.6141412842452
2021-01-13	90	fewT	15.0008230752647
2021-01-13	90	noLo	13.6141412842452
2021-01-13	90	noNo	15.0008230752647
2021-01-13	91	base	13.6696241291829
2021-01-13	91	fewT	14.2370085531214
2021-01-13	91	noLo	13.6696241291829
2021-01-13	91	noNo	14.2370085531214
2021-01-13	92	base	13.3035370202604
2021-01-13	92	fewT	13.876251718725
2021-01-13	92	noLo	13.3035370202604
2021-01-13	92	noNo	13.876251718725
2021-01-13	93	base	13.68848210512
2021-01-13	93	fewT	13.9141041041902
2021-01-13	93	noLo	13.68848210512
2021-01-13	93	noNo	13.9141041041902
2021-01-13	94	base	13.5449638941706
2021-01-13	94	fewT	13.6710930083911
2021-01-13	94	noLo	13.5449638941706
2021-01-13	94	noNo	13.6710930083911
2021-01-13	95	base	13.2405697302036
2021-01-13	95	fewT	13.4426708070852
2021-01-13	95	noLo	13.2405697302036
2021-01-13	95	noNo	13.4426708070852
2021-01-13	96	base	13.6907903049727
2021-01-13	96	fewT	14.1319251159544
2021-01-13	96	noLo	13.6907903049727
2021-01-13	96	noNo	14.1319251159544
2021-01-13	97	base	13.6924199692668
2021-01-13	97	fewT	14.5282233886585
2021-01-13	97	noLo	13.6924199692668
2021-01-13	97	noNo	14.5282233886585
2021-01-13	98	base	13.0573776918388
2021-01-13	98	fewT	14.2217848223496
2021-01-13	98	noLo	13.0573776918388
2021-01-13	98	noNo	14.2217848223496
2021-01-13	99	base	12.095655861833
2021-01-13	99	fewT	14.0350222961189
2021-01-13	99	noLo	12.095655861833
2021-01-13	99	noNo	14.0350222961189
2021-01-13	100	base	13.1679179753664
2021-01-13	100	fewT	15.0949740209158
2021-01-13	100	noLo	13.1679179753664
2021-01-13	100	noNo	15.0949740209158
2021-01-14	1	base	12.5588900743493
2021-01-14	1	fewT	15.0711001539302
2021-01-14	1	noLo	12.5588900743493
2021-01-14	1	noNo	15.0711001539302
2021-01-14	2	base	13.1946279008573
2021-01-14	2	fewT	14.4082110749423
2021-01-14	2	noLo	13.1946279008573
2021-01-14	2	noNo	14.4082110749423
2021-01-14	3	base	13.5024846418831
2021-01-14	3	fewT	13.8736487829623
2021-01-14	3	noLo	13.5024846418831
2021-01-14	3	noNo	13.8736487829623
2021-01-14	4	base	13.6359713440894
2021-01-14	4	fewT	13.8365703903615
2021-01-14	4	noLo	13.6359713440894
2021-01-14	4	noNo	13.8365703903615
2021-01-14	5	base	13.1481339728458
2021-01-14	5	fewT	12.4766287840554
2021-01-14	5	noLo	13.1481339728458
2021-01-14	5	noNo	12.4766287840554
2021-01-14	6	base	13.2452198720277
2021-01-14	6	fewT	13.3954383496521
2021-01-14	6	noLo	13.2452198720277
2021-01-14	6	noNo	13.3954383496521
2021-01-14	7	base	12.4708370703613
2021-01-14	7	fewT	13.6203273899147
2021-01-14	7	noLo	12.4708370703613
2021-01-14	7	noNo	13.6203273899147
2021-01-14	8	base	12.6825340567993
2021-01-14	8	fewT	13.2808687639977
2021-01-14	8	noLo	12.6825340567993
2021-01-14	8	noNo	13.2808687639977
2021-01-14	9	base	12.9296916926313
2021-01-14	9	fewT	12.7372221943365
2021-01-14	9	noLo	12.9296916926313
2021-01-14	9	noNo	12.7372221943365
2021-01-14	10	base	12.7987848625729
2021-01-14	10	fewT	12.7790528532227
2021-01-14	10	noLo	12.7987848625729
2021-01-14	10	noNo	12.7790528532227
2021-01-14	11	base	13.7327668824495
2021-01-14	11	fewT	13.1629223837099
2021-01-14	11	noLo	13.7327668824495
2021-01-14	11	noNo	13.1629223837099
2021-01-14	12	base	12.4690504494485
2021-01-14	12	fewT	13.3473717432209
2021-01-14	12	noLo	12.4690504494485
2021-01-14	12	noNo	13.3473717432209
2021-01-14	13	base	12.0453163180324
2021-01-14	13	fewT	12.3748948887997
2021-01-14	13	noLo	12.0453163180324
2021-01-14	13	noNo	12.3748948887997
2021-01-14	14	base	13.9919005708959
2021-01-14	14	fewT	13.5388443076832
2021-01-14	14	noLo	13.9919005708959
2021-01-14	14	noNo	13.5388443076832
2021-01-14	15	base	13.2710431509104
2021-01-14	15	fewT	13.3574833666568
2021-01-14	15	noLo	13.2710431509104
2021-01-14	15	noNo	13.3574833666568
2021-01-14	16	base	13.1430129556675
2021-01-14	16	fewT	13.5441333586939
2021-01-14	16	noLo	13.1430129556675
2021-01-14	16	noNo	13.5441333586939
2021-01-14	17	base	12.911252992124
2021-01-14	17	fewT	14.048397925559
2021-01-14	17	noLo	12.911252992124
2021-01-14	17	noNo	14.048397925559
2021-01-14	18	base	12.9582506514093
2021-01-14	18	fewT	13.3713714588118
2021-01-14	18	noLo	12.9582506514093
2021-01-14	18	noNo	13.3713714588118
2021-01-14	19	base	12.9924072293114
2021-01-14	19	fewT	13.5835052491862
2021-01-14	19	noLo	12.9924072293114
2021-01-14	19	noNo	13.5835052491862
2021-01-14	20	base	12.6628125348835
2021-01-14	20	fewT	13.6216012349185
2021-01-14	20	noLo	12.6628125348835
2021-01-14	20	noNo	13.6216012349185
2021-01-14	21	base	12.8933412346054
2021-01-14	21	fewT	13.2394311246655
2021-01-14	21	noLo	12.8933412346054
2021-01-14	21	noNo	13.2394311246655
2021-01-14	22	base	13.0081478727262
2021-01-14	22	fewT	14.4705469100982
2021-01-14	22	noLo	13.0081478727262
2021-01-14	22	noNo	14.4705469100982
2021-01-14	23	base	12.8900517671167
2021-01-14	23	fewT	15.0744014880972
2021-01-14	23	noLo	12.8900517671167
2021-01-14	23	noNo	15.0744014880972
2021-01-14	24	base	12.1244701359299
2021-01-14	24	fewT	14.0472974813664
2021-01-14	24	noLo	12.1244701359299
2021-01-14	24	noNo	14.0472974813664
2021-01-14	25	base	13.3708359036915
2021-01-14	25	fewT	13.7986487718886
2021-01-14	25	noLo	13.3708359036915
2021-01-14	25	noNo	13.7986487718886
2021-01-14	26	base	12.2096721988268
2021-01-14	26	fewT	14.43561786618
2021-01-14	26	noLo	12.2096721988268
2021-01-14	26	noNo	14.43561786618
2021-01-14	27	base	12.1738797853141
2021-01-14	27	fewT	14.2165431944922
2021-01-14	27	noLo	12.1738797853141
2021-01-14	27	noNo	14.2165431944922
2021-01-14	28	base	13.2970266373709
2021-01-14	28	fewT	14.3632905420076
2021-01-14	28	noLo	13.2970266373709
2021-01-14	28	noNo	14.3632905420076
2021-01-14	29	base	13.2974638946557
2021-01-14	29	fewT	13.6748975870781
2021-01-14	29	noLo	13.2974638946557
2021-01-14	29	noNo	13.6748975870781
2021-01-14	30	base	13.6528955398882
2021-01-14	30	fewT	13.3921346767177
2021-01-14	30	noLo	13.6528955398882
2021-01-14	30	noNo	13.3921346767177
2021-01-14	31	base	12.6966757027348
2021-01-14	31	fewT	13.5492362620872
2021-01-14	31	noLo	12.6966757027348
2021-01-14	31	noNo	13.5492362620872
2021-01-14	32	base	14.5390262160812
2021-01-14	32	fewT	13.0905963321464
2021-01-14	32	noLo	14.5390262160812
2021-01-14	32	noNo	13.0905963321464
2021-01-14	33	base	12.5534870792289
2021-01-14	33	fewT	12.9100109766546
2021-01-14	33	noLo	12.5534870792289
2021-01-14	33	noNo	12.9100109766546
2021-01-14	34	base	12.163570378006
2021-01-14	34	fewT	12.8863690664724
2021-01-14	34	noLo	12.163570378006
2021-01-14	34	noNo	12.8863690664724
2021-01-14	35	base	13.0393279913461
2021-01-14	35	fewT	13.2090759108171
2021-01-14	35	noLo	13.0393279913461
2021-01-14	35	noNo	13.2090759108171
2021-01-14	36	base	12.8518200509417
2021-01-14	36	fewT	12.9028287048153
2021-01-14	36	noLo	12.8518200509417
2021-01-14	36	noNo	12.9028287048153
2021-01-14	37	base	12.6822816112535
2021-01-14	37	fewT	13.4264862217529
2021-01-14	37	noLo	12.6822816112535
2021-01-14	37	noNo	13.4264862217529
2021-01-14	38	base	13.7624801279859
2021-01-14	38	fewT	13.9827884290346
2021-01-14	38	noLo	13.7624801279859
2021-01-14	38	noNo	13.9827884290346
2021-01-14	39	base	13.9846741486331
2021-01-14	39	fewT	14.1872875661121
2021-01-14	39	noLo	13.9846741486331
2021-01-14	39	noNo	14.1872875661121
2021-01-14	40	base	12.9655625109533
2021-01-14	40	fewT	13.0823731274782
2021-01-14	40	noLo	12.9655625109533
2021-01-14	40	noNo	13.0823731274782
2021-01-14	41	base	12.5553095931883
2021-01-14	41	fewT	14.0461045325735
2021-01-14	41	noLo	12.5553095931883
2021-01-14	41	noNo	14.0461045325735
2021-01-14	42	base	13.9648512712996
2021-01-14	42	fewT	13.6614213360749
2021-01-14	42	noLo	13.9648512712996
2021-01-14	42	noNo	13.6614213360749
2021-01-14	43	base	13.656389115047
2021-01-14	43	fewT	13.2317755117054
2021-01-14	43	noLo	13.656389115047
2021-01-14	43	noNo	13.2317755117054
2021-01-14	44	base	12.7051395693194
2021-01-14	44	fewT	12.5238569356079
2021-01-14	44	noLo	12.7051395693194
2021-01-14	44	noNo	12.5238569356079
2021-01-14	45	base	12.244508505546
2021-01-14	45	fewT	14.7802813674964
2021-01-14	45	noLo	12.244508505546
2021-01-14	45	noNo	14.7802813674964
2021-01-14	46	base	12.830526585541
2021-01-14	46	fewT	13.5892331316495
2021-01-14	46	noLo	12.830526585541
2021-01-14	46	noNo	13.5892331316495
2021-01-14	47	base	12.9988693744673
2021-01-14	47	fewT	12.7831703021857
2021-01-14	47	noLo	12.9988693744673
2021-01-14	47	noNo	12.7831703021857
2021-01-14	48	base	13.0623450229738
2021-01-14	48	fewT	12.6299512645883
2021-01-14	48	noLo	13.0623450229738
2021-01-14	48	noNo	12.6299512645883
2021-01-14	49	base	13.75455403985
2021-01-14	49	fewT	13.8229977401764
2021-01-14	49	noLo	13.75455403985
2021-01-14	49	noNo	13.8229977401764
2021-01-14	50	base	12.4422359571192
2021-01-14	50	fewT	14.4906308269247
2021-01-14	50	noLo	12.4422359571192
2021-01-14	50	noNo	14.4906308269247
2021-01-14	51	base	13.4079085173094
2021-01-14	51	fewT	13.0014571455645
2021-01-14	51	noLo	13.4079085173094
2021-01-14	51	noNo	13.0014571455645
2021-01-14	52	base	13.1207051484252
2021-01-14	52	fewT	12.6591673465579
2021-01-14	52	noLo	13.1207051484252
2021-01-14	52	noNo	12.6591673465579
2021-01-14	53	base	11.8845135387489
2021-01-14	53	fewT	14.573177536994
2021-01-14	53	noLo	11.8845135387489
2021-01-14	53	noNo	14.573177536994
2021-01-14	54	base	12.8366244483642
2021-01-14	54	fewT	13.5902187454698
2021-01-14	54	noLo	12.8366244483642
2021-01-14	54	noNo	13.5902187454698
2021-01-14	55	base	12.3118502391206
2021-01-14	55	fewT	13.9689291184799
2021-01-14	55	noLo	12.3118502391206
2021-01-14	55	noNo	13.9689291184799
2021-01-14	56	base	12.8015610532315
2021-01-14	56	fewT	13.9208126775043
2021-01-14	56	noLo	12.8015610532315
2021-01-14	56	noNo	13.9208126775043
2021-01-14	57	base	13.406716050037
2021-01-14	57	fewT	13.4836673159251
2021-01-14	57	noLo	13.406716050037
2021-01-14	57	noNo	13.4836673159251
2021-01-14	58	base	13.4844961142161
2021-01-14	58	fewT	13.71168746414
2021-01-14	58	noLo	13.4844961142161
2021-01-14	58	noNo	13.71168746414
2021-01-14	59	base	13.4620065850339
2021-01-14	59	fewT	13.5254983471727
2021-01-14	59	noLo	13.4620065850339
2021-01-14	59	noNo	13.5254983471727
2021-01-14	60	base	13.7929524432459
2021-01-14	60	fewT	13.1023318498409
2021-01-14	60	noLo	13.7929524432459
2021-01-14	60	noNo	13.1023318498409
2021-01-14	61	base	12.376482559282
2021-01-14	61	fewT	14.4628759114592
2021-01-14	61	noLo	12.376482559282
2021-01-14	61	noNo	14.4628759114592
2021-01-14	62	base	14.1703532349614
2021-01-14	62	fewT	14.3755925769917
2021-01-14	62	noLo	14.1703532349614
2021-01-14	62	noNo	14.3755925769917
2021-01-14	63	base	13.7661002128552
2021-01-14	63	fewT	13.8353602172171
2021-01-14	63	noLo	13.7661002128552
2021-01-14	63	noNo	13.8353602172171
2021-01-14	64	base	12.4123952153943
2021-01-14	64	fewT	13.839216220782
2021-01-14	64	noLo	12.4123952153943
2021-01-14	64	noNo	13.839216220782
2021-01-14	65	base	14.201320953258
2021-01-14	65	fewT	14.0330594532211
2021-01-14	65	noLo	14.201320953258
2021-01-14	65	noNo	14.0330594532211
2021-01-14	66	base	13.3242821501034
2021-01-14	66	fewT	12.4951535168807
2021-01-14	66	noLo	13.3242821501034
2021-01-14	66	noNo	12.4951535168807
2021-01-14	67	base	11.8448825887305
2021-01-14	67	fewT	12.5582480102702
2021-01-14	67	noLo	11.8448825887305
2021-01-14	67	noNo	12.5582480102702
2021-01-14	68	base	13.402209779069
2021-01-14	68	fewT	13.2549303703548
2021-01-14	68	noLo	13.402209779069
2021-01-14	68	noNo	13.2549303703548
2021-01-14	69	base	12.9847579536139
2021-01-14	69	fewT	13.3040449422651
2021-01-14	69	noLo	12.9847579536139
2021-01-14	69	noNo	13.3040449422651
2021-01-14	70	base	12.5043696196616
2021-01-14	70	fewT	13.9931501680479
2021-01-14	70	noLo	12.5043696196616
2021-01-14	70	noNo	13.9931501680479
2021-01-14	71	base	13.0459591183591
2021-01-14	71	fewT	13.5456576874596
2021-01-14	71	noLo	13.0459591183591
2021-01-14	71	noNo	13.5456576874596
2021-01-14	72	base	12.6596745967385
2021-01-14	72	fewT	13.7242753940559
2021-01-14	72	noLo	12.6596745967385
2021-01-14	72	noNo	13.7242753940559
2021-01-14	73	base	13.4425182467235
2021-01-14	73	fewT	13.4848512608046
2021-01-14	73	noLo	13.4425182467235
2021-01-14	73	noNo	13.4848512608046
2021-01-14	74	base	12.627842330088
2021-01-14	74	fewT	13.6750465651791
2021-01-14	74	noLo	12.627842330088
2021-01-14	74	noNo	13.6750465651791
2021-01-14	75	base	12.5749733932076
2021-01-14	75	fewT	13.3989411991759
2021-01-14	75	noLo	12.5749733932076
2021-01-14	75	noNo	13.3989411991759
2021-01-14	76	base	13.187286806985
2021-01-14	76	fewT	12.5945790792819
2021-01-14	76	noLo	13.187286806985
2021-01-14	76	noNo	12.5945790792819
2021-01-14	77	base	12.7301613637584
2021-01-14	77	fewT	13.4063367446398
2021-01-14	77	noLo	12.7301613637584
2021-01-14	77	noNo	13.4063367446398
2021-01-14	78	base	13.3691452295503
2021-01-14	78	fewT	13.8913540590304
2021-01-14	78	noLo	13.3691452295503
2021-01-14	78	noNo	13.8913540590304
2021-01-14	79	base	13.7442666910933
2021-01-14	79	fewT	14.3022603360147
2021-01-14	79	noLo	13.7442666910933
2021-01-14	79	noNo	14.3022603360147
2021-01-14	80	base	12.8731474032567
2021-01-14	80	fewT	13.5354865129943
2021-01-14	80	noLo	12.8731474032567
2021-01-14	80	noNo	13.5354865129943
2021-01-14	81	base	13.0023173375587
2021-01-14	81	fewT	12.932089957402
2021-01-14	81	noLo	13.0023173375587
2021-01-14	81	noNo	12.932089957402
2021-01-14	82	base	13.4526111713587
2021-01-14	82	fewT	14.1129099267741
2021-01-14	82	noLo	13.4526111713587
2021-01-14	82	noNo	14.1129099267741
2021-01-14	83	base	12.2026852822105
2021-01-14	83	fewT	11.9927894834699
2021-01-14	83	noLo	12.2026852822105
2021-01-14	83	noNo	11.9927894834699
2021-01-14	84	base	12.984075428771
2021-01-14	84	fewT	13.8140357750777
2021-01-14	84	noLo	12.984075428771
2021-01-14	84	noNo	13.8140357750777
2021-01-14	85	base	12.2812077010239
2021-01-14	85	fewT	13.8915989729874
2021-01-14	85	noLo	12.2812077010239
2021-01-14	85	noNo	13.8915989729874
2021-01-14	86	base	12.464541732021
2021-01-14	86	fewT	12.7676243363661
2021-01-14	86	noLo	12.464541732021
2021-01-14	86	noNo	12.7676243363661
2021-01-14	87	base	13.0831381890216
2021-01-14	87	fewT	13.1748816437449
2021-01-14	87	noLo	13.0831381890216
2021-01-14	87	noNo	13.1748816437449
2021-01-14	88	base	13.1574498173391
2021-01-14	88	fewT	13.6835450831891
2021-01-14	88	noLo	13.1574498173391
2021-01-14	88	noNo	13.6835450831891
2021-01-14	89	base	11.1924931682668
2021-01-14	89	fewT	13.8265983134438
2021-01-14	89	noLo	11.1924931682668
2021-01-14	89	noNo	13.8265983134438
2021-01-14	90	base	12.3053220264008
2021-01-14	90	fewT	13.8237189548379
2021-01-14	90	noLo	12.3053220264008
2021-01-14	90	noNo	13.8237189548379
2021-01-14	91	base	14.07844213766
2021-01-14	91	fewT	13.2339201812313
2021-01-14	91	noLo	14.07844213766
2021-01-14	91	noNo	13.2339201812313
2021-01-14	92	base	13.0971641700975
2021-01-14	92	fewT	12.7530539295117
2021-01-14	92	noLo	13.0971641700975
2021-01-14	92	noNo	12.7530539295117
2021-01-14	93	base	11.9904705232008
2021-01-14	93	fewT	12.2674171148595
2021-01-14	93	noLo	11.9904705232008
2021-01-14	93	noNo	12.2674171148595
2021-01-14	94	base	12.7064634712668
2021-01-14	94	fewT	12.9817007435125
2021-01-14	94	noLo	12.7064634712668
2021-01-14	94	noNo	12.9817007435125
2021-01-14	95	base	13.0530574336647
2021-01-14	95	fewT	13.001420657053
2021-01-14	95	noLo	13.0530574336647
2021-01-14	95	noNo	13.001420657053
2021-01-14	96	base	12.7327353450708
2021-01-14	96	fewT	14.3002524505795
2021-01-14	96	noLo	12.7327353450708
2021-01-14	96	noNo	14.3002524505795
2021-01-14	97	base	12.4857536763672
2021-01-14	97	fewT	13.14884008581
2021-01-14	97	noLo	12.4857536763672
2021-01-14	97	noNo	13.14884008581
2021-01-14	98	base	14.0581764734821
2021-01-14	98	fewT	14.229879429582
2021-01-14	98	noLo	14.0581764734821
2021-01-14	98	noNo	14.229879429582
2021-01-14	99	base	13.4481006571807
2021-01-14	99	fewT	13.2504488884549
2021-01-14	99	noLo	13.4481006571807
2021-01-14	99	noNo	13.2504488884549
2021-01-14	100	base	11.7489580551661
2021-01-14	100	fewT	14.3599305443909
2021-01-14	100	noLo	11.7489580551661
2021-01-14	100	noNo	14.3599305443909
2021-01-15	1	base	13.0428310590193
2021-01-15	1	fewT	13.0991390663898
2021-01-15	1	noLo	13.0428310590193
2021-01-15	1	noNo	13.0991390663898
2021-01-15	2	base	13.0567026862868
2021-01-15	2	fewT	12.4328455494434
2021-01-15	2	noLo	13.0567026862868
2021-01-15	2	noNo	12.4328455494434
2021-01-15	3	base	11.8389023713852
2021-01-15	3	fewT	13.2776897434358
2021-01-15	3	noLo	11.8389023713852
2021-01-15	3	noNo	13.2776897434358
2021-01-15	4	base	12.8190744861421
2021-01-15	4	fewT	13.9472303290702
2021-01-15	4	noLo	12.8190744861421
2021-01-15	4	noNo	13.9472303290702
2021-01-15	5	base	13.6101261376604
2021-01-15	5	fewT	13.5637982125782
2021-01-15	5	noLo	13.6101261376604
2021-01-15	5	noNo	13.5637982125782
2021-01-15	6	base	12.1732551190097
2021-01-15	6	fewT	12.8283185819837
2021-01-15	6	noLo	12.1732551190097
2021-01-15	6	noNo	12.8283185819837
2021-01-15	7	base	11.3952205880535
2021-01-15	7	fewT	13.4563130970181
2021-01-15	7	noLo	11.3952205880535
2021-01-15	7	noNo	13.4563130970181
2021-01-15	8	base	13.4667275876656
2021-01-15	8	fewT	12.5554192212038
2021-01-15	8	noLo	13.4667275876656
2021-01-15	8	noNo	12.5554192212038
2021-01-15	9	base	12.0250587335717
2021-01-15	9	fewT	13.0334103460752
2021-01-15	9	noLo	12.0250587335717
2021-01-15	9	noNo	13.0334103460752
2021-01-15	10	base	13.0298399318444
2021-01-15	10	fewT	12.8286164554068
2021-01-15	10	noLo	13.0298399318444
2021-01-15	10	noNo	12.8286164554068
2021-01-15	11	base	12.6858792028981
2021-01-15	11	fewT	13.9466627607274
2021-01-15	11	noLo	12.6858792028981
2021-01-15	11	noNo	13.9466627607274
2021-01-15	12	base	12.2471220984271
2021-01-15	12	fewT	12.5323401798521
2021-01-15	12	noLo	12.2471220984271
2021-01-15	12	noNo	12.5323401798521
2021-01-15	13	base	12.1127054278229
2021-01-15	13	fewT	11.730457101489
2021-01-15	13	noLo	12.1127054278229
2021-01-15	13	noNo	11.730457101489
2021-01-15	14	base	11.6405277692551
2021-01-15	14	fewT	13.6058209659532
2021-01-15	14	noLo	11.6405277692551
2021-01-15	14	noNo	13.6058209659532
2021-01-15	15	base	11.8561441333583
2021-01-15	15	fewT	12.6281059907941
2021-01-15	15	noLo	11.8561441333583
2021-01-15	15	noNo	12.6281059907941
2021-01-15	16	base	12.1402825370254
2021-01-15	16	fewT	13.1268179271169
2021-01-15	16	noLo	12.1402825370254
2021-01-15	16	noNo	13.1268179271169
2021-01-15	17	base	12.4668564588503
2021-01-15	17	fewT	12.5538476985712
2021-01-15	17	noLo	12.4668564588503
2021-01-15	17	noNo	12.5538476985712
2021-01-15	18	base	12.063618413146
2021-01-15	18	fewT	13.6167530873259
2021-01-15	18	noLo	12.063618413146
2021-01-15	18	noNo	13.6167530873259
2021-01-15	19	base	12.0258144622018
2021-01-15	19	fewT	13.3064914681994
2021-01-15	19	noLo	12.0258144622018
2021-01-15	19	noNo	13.3064914681994
2021-01-15	20	base	12.4412856337122
2021-01-15	20	fewT	12.2007187598643
2021-01-15	20	noLo	12.4412856337122
2021-01-15	20	noNo	12.2007187598643
2021-01-15	21	base	12.5173580987212
2021-01-15	21	fewT	12.5000740908891
2021-01-15	21	noLo	12.5173580987212
2021-01-15	21	noNo	12.5000740908891
2021-01-15	22	base	12.7412434369286
2021-01-15	22	fewT	12.6366126777473
2021-01-15	22	noLo	12.7412434369286
2021-01-15	22	noNo	12.6366126777473
2021-01-15	23	base	12.2627854610946
2021-01-15	23	fewT	12.6332758404216
2021-01-15	23	noLo	12.2627854610946
2021-01-15	23	noNo	12.6332758404216
2021-01-15	24	base	13.1183746509597
2021-01-15	24	fewT	13.0125901852114
2021-01-15	24	noLo	13.1183746509597
2021-01-15	24	noNo	13.0125901852114
2021-01-15	25	base	13.6264286618158
2021-01-15	25	fewT	13.3368180928738
2021-01-15	25	noLo	13.6264286618158
2021-01-15	25	noNo	13.3368180928738
2021-01-15	26	base	12.1549961613293
2021-01-15	26	fewT	12.4532703962645
2021-01-15	26	noLo	12.1549961613293
2021-01-15	26	noNo	12.4532703962645
2021-01-15	27	base	10.9892542768275
2021-01-15	27	fewT	13.383819204244
2021-01-15	27	noLo	10.9892542768275
2021-01-15	27	noNo	13.383819204244
2021-01-15	28	base	11.9277715678175
2021-01-15	28	fewT	11.8760851708249
2021-01-15	28	noLo	11.9277715678175
2021-01-15	28	noNo	11.8760851708249
2021-01-15	29	base	13.6987795592305
2021-01-15	29	fewT	14.3482351863165
2021-01-15	29	noLo	13.6987795592305
2021-01-15	29	noNo	14.3482351863165
2021-01-15	30	base	12.1839128296295
2021-01-15	30	fewT	13.176336463616
2021-01-15	30	noLo	12.1839128296295
2021-01-15	30	noNo	13.176336463616
2021-01-15	31	base	12.2680482253871
2021-01-15	31	fewT	12.3231993776001
2021-01-15	31	noLo	12.2680482253871
2021-01-15	31	noNo	12.3231993776001
2021-01-15	32	base	12.1865239240382
2021-01-15	32	fewT	13.0602027319114
2021-01-15	32	noLo	12.1865239240382
2021-01-15	32	noNo	13.0602027319114
2021-01-15	33	base	12.3423665777892
2021-01-15	33	fewT	12.5707531692168
2021-01-15	33	noLo	12.3423665777892
2021-01-15	33	noNo	12.5707531692168
2021-01-15	34	base	12.9357709283471
2021-01-15	34	fewT	11.8938045655866
2021-01-15	34	noLo	12.9357709283471
2021-01-15	34	noNo	11.8938045655866
2021-01-15	35	base	11.848197743113
2021-01-15	35	fewT	12.9435558180869
2021-01-15	35	noLo	11.848197743113
2021-01-15	35	noNo	12.9435558180869
2021-01-15	36	base	11.9911953688587
2021-01-15	36	fewT	13.1133359087178
2021-01-15	36	noLo	11.9911953688587
2021-01-15	36	noNo	13.1133359087178
2021-01-15	37	base	12.5102256043159
2021-01-15	37	fewT	12.7655857393656
2021-01-15	37	noLo	12.5102256043159
2021-01-15	37	noNo	12.7655857393656
2021-01-15	38	base	11.7954049836929
2021-01-15	38	fewT	12.8584150169415
2021-01-15	38	noLo	11.7954049836929
2021-01-15	38	noNo	12.8584150169415
2021-01-15	39	base	11.3842320061132
2021-01-15	39	fewT	12.9168232560795
2021-01-15	39	noLo	11.3842320061132
2021-01-15	39	noNo	12.9168232560795
2021-01-15	40	base	12.6049004918569
2021-01-15	40	fewT	12.7372228438159
2021-01-15	40	noLo	12.6049004918569
2021-01-15	40	noNo	12.7372228438159
2021-01-15	41	base	12.5102529444662
2021-01-15	41	fewT	12.8958073909293
2021-01-15	41	noLo	12.5102529444662
2021-01-15	41	noNo	12.8958073909293
2021-01-15	42	base	12.3218716494868
2021-01-15	42	fewT	12.1395279518303
2021-01-15	42	noLo	12.3218716494868
2021-01-15	42	noNo	12.1395279518303
2021-01-15	43	base	12.4881018115131
2021-01-15	43	fewT	12.8154072270226
2021-01-15	43	noLo	12.4881018115131
2021-01-15	43	noNo	12.8154072270226
2021-01-15	44	base	12.0932872164755
2021-01-15	44	fewT	12.7789063818969
2021-01-15	44	noLo	12.0932872164755
2021-01-15	44	noNo	12.7789063818969
2021-01-15	45	base	12.8335052136612
2021-01-15	45	fewT	12.8144195141257
2021-01-15	45	noLo	12.8335052136612
2021-01-15	45	noNo	12.8144195141257
2021-01-15	46	base	12.4446161264751
2021-01-15	46	fewT	11.7662359560604
2021-01-15	46	noLo	12.4446161264751
2021-01-15	46	noNo	11.7662359560604
2021-01-15	47	base	12.8947500680293
2021-01-15	47	fewT	13.5659431826717
2021-01-15	47	noLo	12.8947500680293
2021-01-15	47	noNo	13.5659431826717
2021-01-15	48	base	13.1184829717072
2021-01-15	48	fewT	12.3959520668547
2021-01-15	48	noLo	13.1184829717072
2021-01-15	48	noNo	12.3959520668547
2021-01-15	49	base	11.4189698062759
2021-01-15	49	fewT	13.4441201558354
2021-01-15	49	noLo	11.4189698062759
2021-01-15	49	noNo	13.4441201558354
2021-01-15	50	base	11.9839864697178
2021-01-15	50	fewT	13.0977371657665
2021-01-15	50	noLo	11.9839864697178
2021-01-15	50	noNo	13.0977371657665
2021-01-15	51	base	11.4817110642634
2021-01-15	51	fewT	13.3436808075967
2021-01-15	51	noLo	11.4817110642634
2021-01-15	51	noNo	13.3436808075967
2021-01-15	52	base	14.6031722504848
2021-01-15	52	fewT	13.2807634033827
2021-01-15	52	noLo	14.6031722504848
2021-01-15	52	noNo	13.2807634033827
2021-01-15	53	base	12.4631955032101
2021-01-15	53	fewT	12.9848934581227
2021-01-15	53	noLo	12.4631955032101
2021-01-15	53	noNo	12.9848934581227
2021-01-15	54	base	11.8023693965678
2021-01-15	54	fewT	12.7119075588985
2021-01-15	54	noLo	11.8023693965678
2021-01-15	54	noNo	12.7119075588985
2021-01-15	55	base	11.9828888142286
2021-01-15	55	fewT	13.8029253519542
2021-01-15	55	noLo	11.9828888142286
2021-01-15	55	noNo	13.8029253519542
2021-01-15	56	base	12.4604398084402
2021-01-15	56	fewT	12.907923588947
2021-01-15	56	noLo	12.4604398084402
2021-01-15	56	noNo	12.907923588947
2021-01-15	57	base	11.8095505515579
2021-01-15	57	fewT	13.2279755420862
2021-01-15	57	noLo	11.8095505515579
2021-01-15	57	noNo	13.2279755420862
2021-01-15	58	base	11.6406367576581
2021-01-15	58	fewT	12.6120599496235
2021-01-15	58	noLo	11.6406367576581
2021-01-15	58	noNo	12.6120599496235
2021-01-15	59	base	12.4365858264006
2021-01-15	59	fewT	12.3638641554006
2021-01-15	59	noLo	12.4365858264006
2021-01-15	59	noNo	12.3638641554006
2021-01-15	60	base	12.1842281954283
2021-01-15	60	fewT	13.237375900991
2021-01-15	60	noLo	12.1842281954283
2021-01-15	60	noNo	13.237375900991
2021-01-15	61	base	12.1436529616467
2021-01-15	61	fewT	12.3330267844258
2021-01-15	61	noLo	12.1436529616467
2021-01-15	61	noNo	12.3330267844258
2021-01-15	62	base	12.046823081649
2021-01-15	62	fewT	13.4119054038153
2021-01-15	62	noLo	12.046823081649
2021-01-15	62	noNo	13.4119054038153
2021-01-15	63	base	11.5768151689279
2021-01-15	63	fewT	12.6768619036733
2021-01-15	63	noLo	11.5768151689279
2021-01-15	63	noNo	12.6768619036733
2021-01-15	64	base	11.6361718486465
2021-01-15	64	fewT	13.0903262380398
2021-01-15	64	noLo	11.6361718486465
2021-01-15	64	noNo	13.0903262380398
2021-01-15	65	base	13.2510307200582
2021-01-15	65	fewT	13.2417985297205
2021-01-15	65	noLo	13.2510307200582
2021-01-15	65	noNo	13.2417985297205
2021-01-15	66	base	12.3276139669372
2021-01-15	66	fewT	13.6795407536931
2021-01-15	66	noLo	12.3276139669372
2021-01-15	66	noNo	13.6795407536931
2021-01-15	67	base	12.744457006218
2021-01-15	67	fewT	12.4962140954602
2021-01-15	67	noLo	12.744457006218
2021-01-15	67	noNo	12.4962140954602
2021-01-15	68	base	12.2460117214042
2021-01-15	68	fewT	13.4127448574513
2021-01-15	68	noLo	12.2460117214042
2021-01-15	68	noNo	13.4127448574513
2021-01-15	69	base	11.7458168049804
2021-01-15	69	fewT	12.8648050932473
2021-01-15	69	noLo	11.7458168049804
2021-01-15	69	noNo	12.8648050932473
2021-01-15	70	base	13.0878804104764
2021-01-15	70	fewT	12.437113112056
2021-01-15	70	noLo	13.0878804104764
2021-01-15	70	noNo	12.437113112056
2021-01-15	71	base	11.73959877538
2021-01-15	71	fewT	12.5810437748072
2021-01-15	71	noLo	11.73959877538
2021-01-15	71	noNo	12.5810437748072
2021-01-15	72	base	12.727733637977
2021-01-15	72	fewT	12.8658342741994
2021-01-15	72	noLo	12.727733637977
2021-01-15	72	noNo	12.8658342741994
2021-01-15	73	base	13.0415682550777
2021-01-15	73	fewT	13.1280327038479
2021-01-15	73	noLo	13.0415682550777
2021-01-15	73	noNo	13.1280327038479
2021-01-15	74	base	12.399962803542
2021-01-15	74	fewT	13.0052719871616
2021-01-15	74	noLo	12.399962803542
2021-01-15	74	noNo	13.0052719871616
2021-01-15	75	base	11.0772196037287
2021-01-15	75	fewT	13.1830194283185
2021-01-15	75	noLo	11.0772196037287
2021-01-15	75	noNo	13.1830194283185
2021-01-15	76	base	11.8005474052529
2021-01-15	76	fewT	13.3962780961355
2021-01-15	76	noLo	11.8005474052529
2021-01-15	76	noNo	13.3962780961355
2021-01-15	77	base	11.5351893844035
2021-01-15	77	fewT	12.4748668335189
2021-01-15	77	noLo	11.5351893844035
2021-01-15	77	noNo	12.4748668335189
2021-01-15	78	base	11.6298576162865
2021-01-15	78	fewT	13.1216518858288
2021-01-15	78	noLo	11.6298576162865
2021-01-15	78	noNo	13.1216518858288
2021-01-15	79	base	12.6032430220414
2021-01-15	79	fewT	12.5211551505386
2021-01-15	79	noLo	12.6032430220414
2021-01-15	79	noNo	12.5211551505386
2021-01-15	80	base	12.2406709270711
2021-01-15	80	fewT	13.6118946072213
2021-01-15	80	noLo	12.2406709270711
2021-01-15	80	noNo	13.6118946072213
2021-01-15	81	base	13.4632661780671
2021-01-15	81	fewT	11.5392991706211
2021-01-15	81	noLo	13.4632661780671
2021-01-15	81	noNo	11.5392991706211
2021-01-15	82	base	13.5668013226421
2021-01-15	82	fewT	14.0295812133923
2021-01-15	82	noLo	13.5668013226421
2021-01-15	82	noNo	14.0295812133923
2021-01-15	83	base	11.6360476436453
2021-01-15	83	fewT	12.8489956596043
2021-01-15	83	noLo	11.6360476436453
2021-01-15	83	noNo	12.8489956596043
2021-01-15	84	base	12.9911995174508
2021-01-15	84	fewT	12.2070234425304
2021-01-15	84	noLo	12.9911995174508
2021-01-15	84	noNo	12.2070234425304
2021-01-15	85	base	12.7089739611859
2021-01-15	85	fewT	12.2303182702505
2021-01-15	85	noLo	12.7089739611859
2021-01-15	85	noNo	12.2303182702505
2021-01-15	86	base	12.832177317145
2021-01-15	86	fewT	13.2112125149613
2021-01-15	86	noLo	12.832177317145
2021-01-15	86	noNo	13.2112125149613
2021-01-15	87	base	12.6464412300645
2021-01-15	87	fewT	12.8410614796535
2021-01-15	87	noLo	12.6464412300645
2021-01-15	87	noNo	12.8410614796535
2021-01-15	88	base	13.0261176668088
2021-01-15	88	fewT	12.3730314156283
2021-01-15	88	noLo	13.0261176668088
2021-01-15	88	noNo	12.3730314156283
2021-01-15	89	base	11.7518179000513
2021-01-15	89	fewT	13.1073530937109
2021-01-15	89	noLo	11.7518179000513
2021-01-15	89	noNo	13.1073530937109
2021-01-15	90	base	12.5401299543395
2021-01-15	90	fewT	12.6102417268474
2021-01-15	90	noLo	12.5401299543395
2021-01-15	90	noNo	12.6102417268474
2021-01-15	91	base	12.8846303829125
2021-01-15	91	fewT	11.5942735231223
2021-01-15	91	noLo	12.8846303829125
2021-01-15	91	noNo	11.5942735231223
2021-01-15	92	base	11.5355981416912
2021-01-15	92	fewT	13.5044377929225
2021-01-15	92	noLo	11.5355981416912
2021-01-15	92	noNo	13.5044377929225
2021-01-15	93	base	11.8727203155229
2021-01-15	93	fewT	12.9533141062308
2021-01-15	93	noLo	11.8727203155229
2021-01-15	93	noNo	12.9533141062308
2021-01-15	94	base	12.4433383633763
2021-01-15	94	fewT	12.0550096220283
2021-01-15	94	noLo	12.4433383633763
2021-01-15	94	noNo	12.0550096220283
2021-01-15	95	base	12.714380329485
2021-01-15	95	fewT	13.7722039097149
2021-01-15	95	noLo	12.714380329485
2021-01-15	95	noNo	13.7722039097149
2021-01-15	96	base	11.8657772687572
2021-01-15	96	fewT	11.5341560627077
2021-01-15	96	noLo	11.8657772687572
2021-01-15	96	noNo	11.5341560627077
2021-01-15	97	base	12.0716382427137
2021-01-15	97	fewT	11.8913722186831
2021-01-15	97	noLo	12.0716382427137
2021-01-15	97	noNo	11.8913722186831
2021-01-15	98	base	11.7607993453462
2021-01-15	98	fewT	13.6732515034914
2021-01-15	98	noLo	11.7607993453462
2021-01-15	98	noNo	13.6732515034914
2021-01-15	99	base	13.1381712428546
2021-01-15	99	fewT	13.1803530702224
2021-01-15	99	noLo	13.1381712428546
2021-01-15	99	noNo	13.1803530702224
2021-01-15	100	base	11.6605607740563
2021-01-15	100	fewT	13.1836510790057
2021-01-15	100	noLo	11.6605607740563
[truncated: 66,401 more rows]
