# Supplementary material for: Digital twin simulation modelling shows that mass testing and local lockdowns effectively controlled COVID-19 in Denmark
Source: Commun Med (Lond). 2024 Oct 4;4:192. doi: 10.1038/s43856-024-00621-9 (PMC11452704; doi:10.1038/s43856-024-00621-9)
Supplement: Supplementary file 4 — Supplementary Data 1 [file 43856_2024_621_MOESM4_ESM.zip › OpennessData.csv]

Date	openness
2021-02-15	0.509604048686958
2021-02-16	0.509604048686958
2021-02-17	0.509604048686958
2021-02-18	0.509604048686958
2021-02-19	0.509604048686958
2021-02-20	0.509604048686958
2021-02-21	0.509604048686958
2021-02-22	0.509604048686958
2021-02-23	0.509604048686958
2021-02-24	0.509604048686958
2021-02-25	0.509604048686958
2021-02-26	0.509604048686958
2021-02-27	0.509604048686958
2021-02-28	0.509604048686958
2021-03-01	0.531299665169468
2021-03-02	0.531357557096501
2021-03-03	0.531357557096501
2021-03-04	0.530980238301925
2021-03-05	0.530964068211617
2021-03-06	0.530899628148943
2021-03-07	0.53079747122547
2021-03-08	0.530717712129873
2021-03-09	0.531512719876374
2021-03-10	0.531489040456203
2021-03-11	0.531452605187702
2021-03-12	0.530467180860724
2021-03-13	0.530787628997128
2021-03-14	0.530787628997128
2021-03-15	0.61434742781177
2021-03-16	0.614418523054106
2021-03-17	0.614418523054106
2021-03-18	0.613533526272085
2021-03-19	0.613533526272085
2021-03-20	0.612606608589863
2021-03-21	0.612462339589828
2021-03-22	0.612782956845069
2021-03-23	0.61256786806859
2021-03-24	0.613898844128795
2021-03-25	0.613898844128795
2021-03-26	0.613034557373337
2021-03-27	0.61081372631448
2021-03-28	0.610788032859518
2021-03-29	0.610999315198226
2021-03-30	0.610380894272023
2021-03-31	0.610085644921145
2021-04-01	0.613102605545367
2021-04-02	0.611165200808252
2021-04-03	0.610923873203479
2021-04-04	0.611290075747902
2021-04-05	0.611817939883937
2021-04-06	0.758569584346682
2021-04-07	0.760889477691835
2021-04-08	0.764564275784005
2021-04-09	0.769463428452843
2021-04-10	0.769914835623988
2021-04-11	0.769929919319193
2021-04-12	0.771787263530192
2021-04-13	0.770355941734993
2021-04-14	0.770352788349236
2021-04-15	0.770137201876301
2021-04-16	0.770137201876301
2021-04-17	0.769862121525413
2021-04-18	0.767601511832495
2021-04-19	0.763840836534871
2021-04-20	0.766251442276973
2021-04-21	0.879903963321131
2021-04-22	0.880396480583102
2021-04-23	0.88024134897706
2021-04-24	0.879555465504919
2021-04-25	0.879555465504919
2021-04-26	0.876851482134202
2021-04-27	0.879932620997647
2021-04-28	0.876888985675153
2021-04-29	0.876298798372809
2021-04-30	0.894518208643539
2021-05-01	0.898386180164256
2021-05-02	0.899078898665112
2021-05-03	0.895734862011147
2021-05-04	0.895471868533417
2021-05-05	0.893111320201872
2021-05-06	0.955620439727407
2021-05-07	0.955620439727407
2021-05-08	0.955620439727407
2021-05-09	0.951482976772111
2021-05-10	0.951213515004745
2021-05-11	0.952072413829379
2021-05-12	0.950737268783925
2021-05-13	0.950737268783925
2021-05-14	0.953308559128328
2021-05-15	0.953043658782728
2021-05-16	0.95602885591713
2021-05-17	0.94415082916421
2021-05-18	0.939802358216789
2021-05-19	0.940375661356325
2021-05-20	0.941306613750729
2021-05-21	0.957735002304771
2021-05-22	0.957735002304771
2021-05-23	0.957113209209505
2021-05-24	0.960207353579158
2021-05-25	0.95957056603094
2021-05-26	0.941619865672101
2021-05-27	0.940352357695356
2021-05-28	0.975349670905826
2021-05-29	0.975349670905826
2021-05-30	0.979885882953069
2021-05-31	0.979885882953069
2021-06-01	0.979150028007599
2021-06-02	0.979150028007599
2021-06-03	0.979150028007599
2021-06-04	0.979150028007599
2021-06-05	0.979150028007599
2021-06-06	0.979150028007599
2021-06-07	0.979150028007599
2021-06-08	0.979150028007599
2021-06-09	0.980011298984412
2021-06-10	0.980640372623308
2021-06-11	0.980747153929882
2021-06-12	0.980747153929882
2021-06-13	0.982014661906627
2021-06-14	0.998517661688069
2021-06-15	0.99975944666853
2021-06-16	1
2021-06-17	1
2021-06-18	1
2021-06-19	1
2021-06-20	1
2021-06-21	1
2021-06-22	1
2021-06-23	1
2021-06-24	1
2021-06-25	1
2021-06-26	1
2021-06-27	1
2021-06-28	1
2021-06-29	1
2021-06-30	1
2021-07-01	1
2021-07-02	1
2021-07-03	1
2021-07-04	1
