# Supplementary material for: Digital twin simulation modelling shows that mass testing and local lockdowns effectively controlled COVID-19 in Denmark
Source: Commun Med (Lond). 2024 Oct 4;4:192. doi: 10.1038/s43856-024-00621-9 (PMC11452704; doi:10.1038/s43856-024-00621-9)
Supplement: Supplementary file 4 — Supplementary Data 1 [file 43856_2024_621_MOESM4_ESM.zip › OpennessSim.csv]

Date	simID	scenario	openness
2021-01-11	1	base	0.474509547063914
2021-01-11	1	fewT	0.474509547063914
2021-01-11	1	noLo	0.474509547063914
2021-01-11	1	noNo	0.474509547063914
2021-01-11	2	base	0.474509547063914
2021-01-11	2	fewT	0.474509547063914
2021-01-11	2	noLo	0.474509547063914
2021-01-11	2	noNo	0.474509547063914
2021-01-11	3	base	0.474509547063914
2021-01-11	3	fewT	0.474509547063914
2021-01-11	3	noLo	0.474509547063914
2021-01-11	3	noNo	0.474509547063914
2021-01-11	4	base	0.474509547063914
2021-01-11	4	fewT	0.474509547063914
2021-01-11	4	noLo	0.474509547063914
2021-01-11	4	noNo	0.474509547063914
2021-01-11	5	base	0.474509547063914
2021-01-11	5	fewT	0.474509547063914
2021-01-11	5	noLo	0.474509547063914
2021-01-11	5	noNo	0.474509547063914
2021-01-11	6	base	0.474509547063914
2021-01-11	6	fewT	0.474509547063914
2021-01-11	6	noLo	0.474509547063914
2021-01-11	6	noNo	0.474509547063914
2021-01-11	7	base	0.474509547063914
2021-01-11	7	fewT	0.474509547063914
2021-01-11	7	noLo	0.474509547063914
2021-01-11	7	noNo	0.474509547063914
2021-01-11	8	base	0.474509547063914
2021-01-11	8	fewT	0.474509547063914
2021-01-11	8	noLo	0.474509547063914
2021-01-11	8	noNo	0.474509547063914
2021-01-11	9	base	0.474509547063914
2021-01-11	9	fewT	0.474509547063914
2021-01-11	9	noLo	0.474509547063914
2021-01-11	9	noNo	0.474509547063914
2021-01-11	10	base	0.474509547063914
2021-01-11	10	fewT	0.474509547063914
2021-01-11	10	noLo	0.474509547063914
2021-01-11	10	noNo	0.474509547063914
2021-01-11	11	base	0.474509547063914
2021-01-11	11	fewT	0.474509547063914
2021-01-11	11	noLo	0.474509547063914
2021-01-11	11	noNo	0.474509547063914
2021-01-11	12	base	0.474509547063914
2021-01-11	12	fewT	0.474509547063914
2021-01-11	12	noLo	0.474509547063914
2021-01-11	12	noNo	0.474509547063914
2021-01-11	13	base	0.474509547063914
2021-01-11	13	fewT	0.474509547063914
2021-01-11	13	noLo	0.474509547063914
2021-01-11	13	noNo	0.474509547063914
2021-01-11	14	base	0.474509547063914
2021-01-11	14	fewT	0.474509547063914
2021-01-11	14	noLo	0.474509547063914
2021-01-11	14	noNo	0.474509547063914
2021-01-11	15	base	0.474509547063914
2021-01-11	15	fewT	0.474509547063914
2021-01-11	15	noLo	0.474509547063914
2021-01-11	15	noNo	0.474509547063914
2021-01-11	16	base	0.474509547063914
2021-01-11	16	fewT	0.474509547063914
2021-01-11	16	noLo	0.474509547063914
2021-01-11	16	noNo	0.474509547063914
2021-01-11	17	base	0.474509547063914
2021-01-11	17	fewT	0.474509547063914
2021-01-11	17	noLo	0.474509547063914
2021-01-11	17	noNo	0.474509547063914
2021-01-11	18	base	0.474509547063914
2021-01-11	18	fewT	0.474509547063914
2021-01-11	18	noLo	0.474509547063914
2021-01-11	18	noNo	0.474509547063914
2021-01-11	19	base	0.474509547063914
2021-01-11	19	fewT	0.474509547063914
2021-01-11	19	noLo	0.474509547063914
2021-01-11	19	noNo	0.474509547063914
2021-01-11	20	base	0.474509547063914
2021-01-11	20	fewT	0.474509547063914
2021-01-11	20	noLo	0.474509547063914
2021-01-11	20	noNo	0.474509547063914
2021-01-11	21	base	0.474509547063914
2021-01-11	21	fewT	0.474509547063914
2021-01-11	21	noLo	0.474509547063914
2021-01-11	21	noNo	0.474509547063914
2021-01-11	22	base	0.474509547063914
2021-01-11	22	fewT	0.474509547063914
2021-01-11	22	noLo	0.474509547063914
2021-01-11	22	noNo	0.474509547063914
2021-01-11	23	base	0.474509547063914
2021-01-11	23	fewT	0.474509547063914
2021-01-11	23	noLo	0.474509547063914
2021-01-11	23	noNo	0.474509547063914
2021-01-11	24	base	0.474509547063914
2021-01-11	24	fewT	0.474509547063914
2021-01-11	24	noLo	0.474509547063914
2021-01-11	24	noNo	0.474509547063914
2021-01-11	25	base	0.474509547063914
2021-01-11	25	fewT	0.474509547063914
2021-01-11	25	noLo	0.474509547063914
2021-01-11	25	noNo	0.474509547063914
2021-01-11	26	base	0.474509547063914
2021-01-11	26	fewT	0.474509547063914
2021-01-11	26	noLo	0.474509547063914
2021-01-11	26	noNo	0.474509547063914
2021-01-11	27	base	0.474509547063914
2021-01-11	27	fewT	0.474509547063914
2021-01-11	27	noLo	0.474509547063914
2021-01-11	27	noNo	0.474509547063914
2021-01-11	28	base	0.474509547063914
2021-01-11	28	fewT	0.474509547063914
2021-01-11	28	noLo	0.474509547063914
2021-01-11	28	noNo	0.474509547063914
2021-01-11	29	base	0.474509547063914
2021-01-11	29	fewT	0.474509547063914
2021-01-11	29	noLo	0.474509547063914
2021-01-11	29	noNo	0.474509547063914
2021-01-11	30	base	0.474509547063914
2021-01-11	30	fewT	0.474509547063914
2021-01-11	30	noLo	0.474509547063914
2021-01-11	30	noNo	0.474509547063914
2021-01-11	31	base	0.474509547063914
2021-01-11	31	fewT	0.474509547063914
2021-01-11	31	noLo	0.474509547063914
2021-01-11	31	noNo	0.474509547063914
2021-01-11	32	base	0.474509547063914
2021-01-11	32	fewT	0.474509547063914
2021-01-11	32	noLo	0.474509547063914
2021-01-11	32	noNo	0.474509547063914
2021-01-11	33	base	0.474509547063914
2021-01-11	33	fewT	0.474509547063914
2021-01-11	33	noLo	0.474509547063914
2021-01-11	33	noNo	0.474509547063914
2021-01-11	34	base	0.474509547063914
2021-01-11	34	fewT	0.474509547063914
2021-01-11	34	noLo	0.474509547063914
2021-01-11	34	noNo	0.474509547063914
2021-01-11	35	base	0.474509547063914
2021-01-11	35	fewT	0.474509547063914
2021-01-11	35	noLo	0.474509547063914
2021-01-11	35	noNo	0.474509547063914
2021-01-11	36	base	0.474509547063914
2021-01-11	36	fewT	0.474509547063914
2021-01-11	36	noLo	0.474509547063914
2021-01-11	36	noNo	0.474509547063914
2021-01-11	37	base	0.474509547063914
2021-01-11	37	fewT	0.474509547063914
2021-01-11	37	noLo	0.474509547063914
2021-01-11	37	noNo	0.474509547063914
2021-01-11	38	base	0.474509547063914
2021-01-11	38	fewT	0.474509547063914
2021-01-11	38	noLo	0.474509547063914
2021-01-11	38	noNo	0.474509547063914
2021-01-11	39	base	0.474509547063914
2021-01-11	39	fewT	0.474509547063914
2021-01-11	39	noLo	0.474509547063914
2021-01-11	39	noNo	0.474509547063914
2021-01-11	40	base	0.474509547063914
2021-01-11	40	fewT	0.474509547063914
2021-01-11	40	noLo	0.474509547063914
2021-01-11	40	noNo	0.474509547063914
2021-01-11	41	base	0.474509547063914
2021-01-11	41	fewT	0.474509547063914
2021-01-11	41	noLo	0.474509547063914
2021-01-11	41	noNo	0.474509547063914
2021-01-11	42	base	0.474509547063914
2021-01-11	42	fewT	0.474509547063914
2021-01-11	42	noLo	0.474509547063914
2021-01-11	42	noNo	0.474509547063914
2021-01-11	43	base	0.474509547063914
2021-01-11	43	fewT	0.474509547063914
2021-01-11	43	noLo	0.474509547063914
2021-01-11	43	noNo	0.474509547063914
2021-01-11	44	base	0.474509547063914
2021-01-11	44	fewT	0.474509547063914
2021-01-11	44	noLo	0.474509547063914
2021-01-11	44	noNo	0.474509547063914
2021-01-11	45	base	0.474509547063914
2021-01-11	45	fewT	0.474509547063914
2021-01-11	45	noLo	0.474509547063914
2021-01-11	45	noNo	0.474509547063914
2021-01-11	46	base	0.474509547063914
2021-01-11	46	fewT	0.474509547063914
2021-01-11	46	noLo	0.474509547063914
2021-01-11	46	noNo	0.474509547063914
2021-01-11	47	base	0.474509547063914
2021-01-11	47	fewT	0.474509547063914
2021-01-11	47	noLo	0.474509547063914
2021-01-11	47	noNo	0.474509547063914
2021-01-11	48	base	0.474509547063914
2021-01-11	48	fewT	0.474509547063914
2021-01-11	48	noLo	0.474509547063914
2021-01-11	48	noNo	0.474509547063914
2021-01-11	49	base	0.474509547063914
2021-01-11	49	fewT	0.474509547063914
2021-01-11	49	noLo	0.474509547063914
2021-01-11	49	noNo	0.474509547063914
2021-01-11	50	base	0.474509547063914
2021-01-11	50	fewT	0.474509547063914
2021-01-11	50	noLo	0.474509547063914
2021-01-11	50	noNo	0.474509547063914
2021-01-11	51	base	0.474509547063914
2021-01-11	51	fewT	0.474509547063914
2021-01-11	51	noLo	0.474509547063914
2021-01-11	51	noNo	0.474509547063914
2021-01-11	52	base	0.474509547063914
2021-01-11	52	fewT	0.474509547063914
2021-01-11	52	noLo	0.474509547063914
2021-01-11	52	noNo	0.474509547063914
2021-01-11	53	base	0.474509547063914
2021-01-11	53	fewT	0.474509547063914
2021-01-11	53	noLo	0.474509547063914
2021-01-11	53	noNo	0.474509547063914
2021-01-11	54	base	0.474509547063914
2021-01-11	54	fewT	0.474509547063914
2021-01-11	54	noLo	0.474509547063914
2021-01-11	54	noNo	0.474509547063914
2021-01-11	55	base	0.474509547063914
2021-01-11	55	fewT	0.474509547063914
2021-01-11	55	noLo	0.474509547063914
2021-01-11	55	noNo	0.474509547063914
2021-01-11	56	base	0.474509547063914
2021-01-11	56	fewT	0.474509547063914
2021-01-11	56	noLo	0.474509547063914
2021-01-11	56	noNo	0.474509547063914
2021-01-11	57	base	0.474509547063914
2021-01-11	57	fewT	0.474509547063914
2021-01-11	57	noLo	0.474509547063914
2021-01-11	57	noNo	0.474509547063914
2021-01-11	58	base	0.474509547063914
2021-01-11	58	fewT	0.474509547063914
2021-01-11	58	noLo	0.474509547063914
2021-01-11	58	noNo	0.474509547063914
2021-01-11	59	base	0.474509547063914
2021-01-11	59	fewT	0.474509547063914
2021-01-11	59	noLo	0.474509547063914
2021-01-11	59	noNo	0.474509547063914
2021-01-11	60	base	0.474509547063914
2021-01-11	60	fewT	0.474509547063914
2021-01-11	60	noLo	0.474509547063914
2021-01-11	60	noNo	0.474509547063914
2021-01-11	61	base	0.474509547063914
2021-01-11	61	fewT	0.474509547063914
2021-01-11	61	noLo	0.474509547063914
2021-01-11	61	noNo	0.474509547063914
2021-01-11	62	base	0.474509547063914
2021-01-11	62	fewT	0.474509547063914
2021-01-11	62	noLo	0.474509547063914
2021-01-11	62	noNo	0.474509547063914
2021-01-11	63	base	0.474509547063914
2021-01-11	63	fewT	0.474509547063914
2021-01-11	63	noLo	0.474509547063914
2021-01-11	63	noNo	0.474509547063914
2021-01-11	64	base	0.474509547063914
2021-01-11	64	fewT	0.474509547063914
2021-01-11	64	noLo	0.474509547063914
2021-01-11	64	noNo	0.474509547063914
2021-01-11	65	base	0.474509547063914
2021-01-11	65	fewT	0.474509547063914
2021-01-11	65	noLo	0.474509547063914
2021-01-11	65	noNo	0.474509547063914
2021-01-11	66	base	0.474509547063914
2021-01-11	66	fewT	0.474509547063914
2021-01-11	66	noLo	0.474509547063914
2021-01-11	66	noNo	0.474509547063914
2021-01-11	67	base	0.474509547063914
2021-01-11	67	fewT	0.474509547063914
2021-01-11	67	noLo	0.474509547063914
2021-01-11	67	noNo	0.474509547063914
2021-01-11	68	base	0.474509547063914
2021-01-11	68	fewT	0.474509547063914
2021-01-11	68	noLo	0.474509547063914
2021-01-11	68	noNo	0.474509547063914
2021-01-11	69	base	0.474509547063914
2021-01-11	69	fewT	0.474509547063914
2021-01-11	69	noLo	0.474509547063914
2021-01-11	69	noNo	0.474509547063914
2021-01-11	70	base	0.474509547063914
2021-01-11	70	fewT	0.474509547063914
2021-01-11	70	noLo	0.474509547063914
2021-01-11	70	noNo	0.474509547063914
2021-01-11	71	base	0.474509547063914
2021-01-11	71	fewT	0.474509547063914
2021-01-11	71	noLo	0.474509547063914
2021-01-11	71	noNo	0.474509547063914
2021-01-11	72	base	0.474509547063914
2021-01-11	72	fewT	0.474509547063914
2021-01-11	72	noLo	0.474509547063914
2021-01-11	72	noNo	0.474509547063914
2021-01-11	73	base	0.474509547063914
2021-01-11	73	fewT	0.474509547063914
2021-01-11	73	noLo	0.474509547063914
2021-01-11	73	noNo	0.474509547063914
2021-01-11	74	base	0.474509547063914
2021-01-11	74	fewT	0.474509547063914
2021-01-11	74	noLo	0.474509547063914
2021-01-11	74	noNo	0.474509547063914
2021-01-11	75	base	0.474509547063914
2021-01-11	75	fewT	0.474509547063914
2021-01-11	75	noLo	0.474509547063914
2021-01-11	75	noNo	0.474509547063914
2021-01-11	76	base	0.474509547063914
2021-01-11	76	fewT	0.474509547063914
2021-01-11	76	noLo	0.474509547063914
2021-01-11	76	noNo	0.474509547063914
2021-01-11	77	base	0.474509547063914
2021-01-11	77	fewT	0.474509547063914
2021-01-11	77	noLo	0.474509547063914
2021-01-11	77	noNo	0.474509547063914
2021-01-11	78	base	0.474509547063914
2021-01-11	78	fewT	0.474509547063914
2021-01-11	78	noLo	0.474509547063914
2021-01-11	78	noNo	0.474509547063914
2021-01-11	79	base	0.474509547063914
2021-01-11	79	fewT	0.474509547063914
2021-01-11	79	noLo	0.474509547063914
2021-01-11	79	noNo	0.474509547063914
2021-01-11	80	base	0.474509547063914
2021-01-11	80	fewT	0.474509547063914
2021-01-11	80	noLo	0.474509547063914
2021-01-11	80	noNo	0.474509547063914
2021-01-11	81	base	0.474509547063914
2021-01-11	81	fewT	0.474509547063914
2021-01-11	81	noLo	0.474509547063914
2021-01-11	81	noNo	0.474509547063914
2021-01-11	82	base	0.474509547063914
2021-01-11	82	fewT	0.474509547063914
2021-01-11	82	noLo	0.474509547063914
2021-01-11	82	noNo	0.474509547063914
2021-01-11	83	base	0.474509547063914
2021-01-11	83	fewT	0.474509547063914
2021-01-11	83	noLo	0.474509547063914
2021-01-11	83	noNo	0.474509547063914
2021-01-11	84	base	0.474509547063914
2021-01-11	84	fewT	0.474509547063914
2021-01-11	84	noLo	0.474509547063914
2021-01-11	84	noNo	0.474509547063914
2021-01-11	85	base	0.474509547063914
2021-01-11	85	fewT	0.474509547063914
2021-01-11	85	noLo	0.474509547063914
2021-01-11	85	noNo	0.474509547063914
2021-01-11	86	base	0.474509547063914
2021-01-11	86	fewT	0.474509547063914
2021-01-11	86	noLo	0.474509547063914
2021-01-11	86	noNo	0.474509547063914
2021-01-11	87	base	0.474509547063914
2021-01-11	87	fewT	0.474509547063914
2021-01-11	87	noLo	0.474509547063914
2021-01-11	87	noNo	0.474509547063914
2021-01-11	88	base	0.474509547063914
2021-01-11	88	fewT	0.474509547063914
2021-01-11	88	noLo	0.474509547063914
2021-01-11	88	noNo	0.474509547063914
2021-01-11	89	base	0.474509547063914
2021-01-11	89	fewT	0.474509547063914
2021-01-11	89	noLo	0.474509547063914
2021-01-11	89	noNo	0.474509547063914
2021-01-11	90	base	0.474509547063914
2021-01-11	90	fewT	0.474509547063914
2021-01-11	90	noLo	0.474509547063914
2021-01-11	90	noNo	0.474509547063914
2021-01-11	91	base	0.474509547063914
2021-01-11	91	fewT	0.474509547063914
2021-01-11	91	noLo	0.474509547063914
2021-01-11	91	noNo	0.474509547063914
2021-01-11	92	base	0.474509547063914
2021-01-11	92	fewT	0.474509547063914
2021-01-11	92	noLo	0.474509547063914
2021-01-11	92	noNo	0.474509547063914
2021-01-11	93	base	0.474509547063914
2021-01-11	93	fewT	0.474509547063914
2021-01-11	93	noLo	0.474509547063914
2021-01-11	93	noNo	0.474509547063914
2021-01-11	94	base	0.474509547063914
2021-01-11	94	fewT	0.474509547063914
2021-01-11	94	noLo	0.474509547063914
2021-01-11	94	noNo	0.474509547063914
2021-01-11	95	base	0.474509547063914
2021-01-11	95	fewT	0.474509547063914
2021-01-11	95	noLo	0.474509547063914
2021-01-11	95	noNo	0.474509547063914
2021-01-11	96	base	0.474509547063914
2021-01-11	96	fewT	0.474509547063914
2021-01-11	96	noLo	0.474509547063914
2021-01-11	96	noNo	0.474509547063914
2021-01-11	97	base	0.474509547063914
2021-01-11	97	fewT	0.474509547063914
2021-01-11	97	noLo	0.474509547063914
2021-01-11	97	noNo	0.474509547063914
2021-01-11	98	base	0.474509547063914
2021-01-11	98	fewT	0.474509547063914
2021-01-11	98	noLo	0.474509547063914
2021-01-11	98	noNo	0.474509547063914
2021-01-11	99	base	0.474509547063914
2021-01-11	99	fewT	0.474509547063914
2021-01-11	99	noLo	0.474509547063914
2021-01-11	99	noNo	0.474509547063914
2021-01-11	100	base	0.474509547063914
2021-01-11	100	fewT	0.474509547063914
2021-01-11	100	noLo	0.474509547063914
2021-01-11	100	noNo	0.474509547063914
2021-01-12	1	base	0.474509547063914
2021-01-12	1	fewT	0.474509547063914
2021-01-12	1	noLo	0.474509547063914
2021-01-12	1	noNo	0.474509547063914
2021-01-12	2	base	0.474509547063914
2021-01-12	2	fewT	0.474509547063914
2021-01-12	2	noLo	0.474509547063914
2021-01-12	2	noNo	0.474509547063914
2021-01-12	3	base	0.474509547063914
2021-01-12	3	fewT	0.474509547063914
2021-01-12	3	noLo	0.474509547063914
2021-01-12	3	noNo	0.474509547063914
2021-01-12	4	base	0.474509547063914
2021-01-12	4	fewT	0.474509547063914
2021-01-12	4	noLo	0.474509547063914
2021-01-12	4	noNo	0.474509547063914
2021-01-12	5	base	0.474509547063914
2021-01-12	5	fewT	0.474509547063914
2021-01-12	5	noLo	0.474509547063914
2021-01-12	5	noNo	0.474509547063914
2021-01-12	6	base	0.474509547063914
2021-01-12	6	fewT	0.474509547063914
2021-01-12	6	noLo	0.474509547063914
2021-01-12	6	noNo	0.474509547063914
2021-01-12	7	base	0.474509547063914
2021-01-12	7	fewT	0.474509547063914
2021-01-12	7	noLo	0.474509547063914
2021-01-12	7	noNo	0.474509547063914
2021-01-12	8	base	0.474509547063914
2021-01-12	8	fewT	0.474509547063914
2021-01-12	8	noLo	0.474509547063914
2021-01-12	8	noNo	0.474509547063914
2021-01-12	9	base	0.474509547063914
2021-01-12	9	fewT	0.474509547063914
2021-01-12	9	noLo	0.474509547063914
2021-01-12	9	noNo	0.474509547063914
2021-01-12	10	base	0.474509547063914
2021-01-12	10	fewT	0.474509547063914
2021-01-12	10	noLo	0.474509547063914
2021-01-12	10	noNo	0.474509547063914
2021-01-12	11	base	0.474509547063914
2021-01-12	11	fewT	0.474509547063914
2021-01-12	11	noLo	0.474509547063914
2021-01-12	11	noNo	0.474509547063914
2021-01-12	12	base	0.474509547063914
2021-01-12	12	fewT	0.474509547063914
2021-01-12	12	noLo	0.474509547063914
2021-01-12	12	noNo	0.474509547063914
2021-01-12	13	base	0.474509547063914
2021-01-12	13	fewT	0.474509547063914
2021-01-12	13	noLo	0.474509547063914
2021-01-12	13	noNo	0.474509547063914
2021-01-12	14	base	0.474509547063914
2021-01-12	14	fewT	0.474509547063914
2021-01-12	14	noLo	0.474509547063914
2021-01-12	14	noNo	0.474509547063914
2021-01-12	15	base	0.474509547063914
2021-01-12	15	fewT	0.474509547063914
2021-01-12	15	noLo	0.474509547063914
2021-01-12	15	noNo	0.474509547063914
2021-01-12	16	base	0.474509547063914
2021-01-12	16	fewT	0.474509547063914
2021-01-12	16	noLo	0.474509547063914
2021-01-12	16	noNo	0.474509547063914
2021-01-12	17	base	0.474509547063914
2021-01-12	17	fewT	0.474509547063914
2021-01-12	17	noLo	0.474509547063914
2021-01-12	17	noNo	0.474509547063914
2021-01-12	18	base	0.474509547063914
2021-01-12	18	fewT	0.474509547063914
2021-01-12	18	noLo	0.474509547063914
2021-01-12	18	noNo	0.474509547063914
2021-01-12	19	base	0.474509547063914
2021-01-12	19	fewT	0.474509547063914
2021-01-12	19	noLo	0.474509547063914
2021-01-12	19	noNo	0.474509547063914
2021-01-12	20	base	0.474509547063914
2021-01-12	20	fewT	0.474509547063914
2021-01-12	20	noLo	0.474509547063914
2021-01-12	20	noNo	0.474509547063914
2021-01-12	21	base	0.474509547063914
2021-01-12	21	fewT	0.474509547063914
2021-01-12	21	noLo	0.474509547063914
2021-01-12	21	noNo	0.474509547063914
2021-01-12	22	base	0.474509547063914
2021-01-12	22	fewT	0.474509547063914
2021-01-12	22	noLo	0.474509547063914
2021-01-12	22	noNo	0.474509547063914
2021-01-12	23	base	0.474509547063914
2021-01-12	23	fewT	0.474509547063914
2021-01-12	23	noLo	0.474509547063914
2021-01-12	23	noNo	0.474509547063914
2021-01-12	24	base	0.474509547063914
2021-01-12	24	fewT	0.474509547063914
2021-01-12	24	noLo	0.474509547063914
2021-01-12	24	noNo	0.474509547063914
2021-01-12	25	base	0.474509547063914
2021-01-12	25	fewT	0.474509547063914
2021-01-12	25	noLo	0.474509547063914
2021-01-12	25	noNo	0.474509547063914
2021-01-12	26	base	0.474509547063914
2021-01-12	26	fewT	0.474509547063914
2021-01-12	26	noLo	0.474509547063914
2021-01-12	26	noNo	0.474509547063914
2021-01-12	27	base	0.474509547063914
2021-01-12	27	fewT	0.474509547063914
2021-01-12	27	noLo	0.474509547063914
2021-01-12	27	noNo	0.474509547063914
2021-01-12	28	base	0.474509547063914
2021-01-12	28	fewT	0.474509547063914
2021-01-12	28	noLo	0.474509547063914
2021-01-12	28	noNo	0.474509547063914
2021-01-12	29	base	0.474509547063914
2021-01-12	29	fewT	0.474509547063914
2021-01-12	29	noLo	0.474509547063914
2021-01-12	29	noNo	0.474509547063914
2021-01-12	30	base	0.474509547063914
2021-01-12	30	fewT	0.474509547063914
2021-01-12	30	noLo	0.474509547063914
2021-01-12	30	noNo	0.474509547063914
2021-01-12	31	base	0.474509547063914
2021-01-12	31	fewT	0.474509547063914
2021-01-12	31	noLo	0.474509547063914
2021-01-12	31	noNo	0.474509547063914
2021-01-12	32	base	0.474509547063914
2021-01-12	32	fewT	0.474509547063914
2021-01-12	32	noLo	0.474509547063914
2021-01-12	32	noNo	0.474509547063914
2021-01-12	33	base	0.474509547063914
2021-01-12	33	fewT	0.474509547063914
2021-01-12	33	noLo	0.474509547063914
2021-01-12	33	noNo	0.474509547063914
2021-01-12	34	base	0.474509547063914
2021-01-12	34	fewT	0.474509547063914
2021-01-12	34	noLo	0.474509547063914
2021-01-12	34	noNo	0.474509547063914
2021-01-12	35	base	0.474509547063914
2021-01-12	35	fewT	0.474509547063914
2021-01-12	35	noLo	0.474509547063914
2021-01-12	35	noNo	0.474509547063914
2021-01-12	36	base	0.474509547063914
2021-01-12	36	fewT	0.474509547063914
2021-01-12	36	noLo	0.474509547063914
2021-01-12	36	noNo	0.474509547063914
2021-01-12	37	base	0.474509547063914
2021-01-12	37	fewT	0.474509547063914
2021-01-12	37	noLo	0.474509547063914
2021-01-12	37	noNo	0.474509547063914
2021-01-12	38	base	0.474509547063914
2021-01-12	38	fewT	0.474509547063914
2021-01-12	38	noLo	0.474509547063914
2021-01-12	38	noNo	0.474509547063914
2021-01-12	39	base	0.474509547063914
2021-01-12	39	fewT	0.474509547063914
2021-01-12	39	noLo	0.474509547063914
2021-01-12	39	noNo	0.474509547063914
2021-01-12	40	base	0.474509547063914
2021-01-12	40	fewT	0.474509547063914
2021-01-12	40	noLo	0.474509547063914
2021-01-12	40	noNo	0.474509547063914
2021-01-12	41	base	0.474509547063914
2021-01-12	41	fewT	0.474509547063914
2021-01-12	41	noLo	0.474509547063914
2021-01-12	41	noNo	0.474509547063914
2021-01-12	42	base	0.474509547063914
2021-01-12	42	fewT	0.474509547063914
2021-01-12	42	noLo	0.474509547063914
2021-01-12	42	noNo	0.474509547063914
2021-01-12	43	base	0.474509547063914
2021-01-12	43	fewT	0.474509547063914
2021-01-12	43	noLo	0.474509547063914
2021-01-12	43	noNo	0.474509547063914
2021-01-12	44	base	0.474509547063914
2021-01-12	44	fewT	0.474509547063914
2021-01-12	44	noLo	0.474509547063914
2021-01-12	44	noNo	0.474509547063914
2021-01-12	45	base	0.474509547063914
2021-01-12	45	fewT	0.474509547063914
2021-01-12	45	noLo	0.474509547063914
2021-01-12	45	noNo	0.474509547063914
2021-01-12	46	base	0.474509547063914
2021-01-12	46	fewT	0.474509547063914
2021-01-12	46	noLo	0.474509547063914
2021-01-12	46	noNo	0.474509547063914
2021-01-12	47	base	0.474509547063914
2021-01-12	47	fewT	0.474509547063914
2021-01-12	47	noLo	0.474509547063914
2021-01-12	47	noNo	0.474509547063914
2021-01-12	48	base	0.474509547063914
2021-01-12	48	fewT	0.474509547063914
2021-01-12	48	noLo	0.474509547063914
2021-01-12	48	noNo	0.474509547063914
2021-01-12	49	base	0.474509547063914
2021-01-12	49	fewT	0.474509547063914
2021-01-12	49	noLo	0.474509547063914
2021-01-12	49	noNo	0.474509547063914
2021-01-12	50	base	0.474509547063914
2021-01-12	50	fewT	0.474509547063914
2021-01-12	50	noLo	0.474509547063914
2021-01-12	50	noNo	0.474509547063914
2021-01-12	51	base	0.474509547063914
2021-01-12	51	fewT	0.474509547063914
2021-01-12	51	noLo	0.474509547063914
2021-01-12	51	noNo	0.474509547063914
2021-01-12	52	base	0.474509547063914
2021-01-12	52	fewT	0.474509547063914
2021-01-12	52	noLo	0.474509547063914
2021-01-12	52	noNo	0.474509547063914
2021-01-12	53	base	0.474509547063914
2021-01-12	53	fewT	0.474509547063914
2021-01-12	53	noLo	0.474509547063914
2021-01-12	53	noNo	0.474509547063914
2021-01-12	54	base	0.474509547063914
2021-01-12	54	fewT	0.474509547063914
2021-01-12	54	noLo	0.474509547063914
2021-01-12	54	noNo	0.474509547063914
2021-01-12	55	base	0.474509547063914
2021-01-12	55	fewT	0.474509547063914
2021-01-12	55	noLo	0.474509547063914
2021-01-12	55	noNo	0.474509547063914
2021-01-12	56	base	0.474509547063914
2021-01-12	56	fewT	0.474509547063914
2021-01-12	56	noLo	0.474509547063914
2021-01-12	56	noNo	0.474509547063914
2021-01-12	57	base	0.474509547063914
2021-01-12	57	fewT	0.474509547063914
2021-01-12	57	noLo	0.474509547063914
2021-01-12	57	noNo	0.474509547063914
2021-01-12	58	base	0.474509547063914
2021-01-12	58	fewT	0.474509547063914
2021-01-12	58	noLo	0.474509547063914
2021-01-12	58	noNo	0.474509547063914
2021-01-12	59	base	0.474509547063914
2021-01-12	59	fewT	0.474509547063914
2021-01-12	59	noLo	0.474509547063914
2021-01-12	59	noNo	0.474509547063914
2021-01-12	60	base	0.474509547063914
2021-01-12	60	fewT	0.474509547063914
2021-01-12	60	noLo	0.474509547063914
2021-01-12	60	noNo	0.474509547063914
2021-01-12	61	base	0.474509547063914
2021-01-12	61	fewT	0.474509547063914
2021-01-12	61	noLo	0.474509547063914
2021-01-12	61	noNo	0.474509547063914
2021-01-12	62	base	0.474509547063914
2021-01-12	62	fewT	0.474509547063914
2021-01-12	62	noLo	0.474509547063914
2021-01-12	62	noNo	0.474509547063914
2021-01-12	63	base	0.474509547063914
2021-01-12	63	fewT	0.474509547063914
2021-01-12	63	noLo	0.474509547063914
2021-01-12	63	noNo	0.474509547063914
2021-01-12	64	base	0.474509547063914
2021-01-12	64	fewT	0.474509547063914
2021-01-12	64	noLo	0.474509547063914
2021-01-12	64	noNo	0.474509547063914
2021-01-12	65	base	0.474509547063914
2021-01-12	65	fewT	0.474509547063914
2021-01-12	65	noLo	0.474509547063914
2021-01-12	65	noNo	0.474509547063914
2021-01-12	66	base	0.474509547063914
2021-01-12	66	fewT	0.474509547063914
2021-01-12	66	noLo	0.474509547063914
2021-01-12	66	noNo	0.474509547063914
2021-01-12	67	base	0.474509547063914
2021-01-12	67	fewT	0.474509547063914
2021-01-12	67	noLo	0.474509547063914
2021-01-12	67	noNo	0.474509547063914
2021-01-12	68	base	0.474509547063914
2021-01-12	68	fewT	0.474509547063914
2021-01-12	68	noLo	0.474509547063914
2021-01-12	68	noNo	0.474509547063914
2021-01-12	69	base	0.474509547063914
2021-01-12	69	fewT	0.474509547063914
2021-01-12	69	noLo	0.474509547063914
2021-01-12	69	noNo	0.474509547063914
2021-01-12	70	base	0.474509547063914
2021-01-12	70	fewT	0.474509547063914
2021-01-12	70	noLo	0.474509547063914
2021-01-12	70	noNo	0.474509547063914
2021-01-12	71	base	0.474509547063914
2021-01-12	71	fewT	0.474509547063914
2021-01-12	71	noLo	0.474509547063914
2021-01-12	71	noNo	0.474509547063914
2021-01-12	72	base	0.474509547063914
2021-01-12	72	fewT	0.474509547063914
2021-01-12	72	noLo	0.474509547063914
2021-01-12	72	noNo	0.474509547063914
2021-01-12	73	base	0.474509547063914
2021-01-12	73	fewT	0.474509547063914
2021-01-12	73	noLo	0.474509547063914
2021-01-12	73	noNo	0.474509547063914
2021-01-12	74	base	0.474509547063914
2021-01-12	74	fewT	0.474509547063914
2021-01-12	74	noLo	0.474509547063914
2021-01-12	74	noNo	0.474509547063914
2021-01-12	75	base	0.474509547063914
2021-01-12	75	fewT	0.474509547063914
2021-01-12	75	noLo	0.474509547063914
2021-01-12	75	noNo	0.474509547063914
2021-01-12	76	base	0.474509547063914
2021-01-12	76	fewT	0.474509547063914
2021-01-12	76	noLo	0.474509547063914
2021-01-12	76	noNo	0.474509547063914
2021-01-12	77	base	0.474509547063914
2021-01-12	77	fewT	0.474509547063914
2021-01-12	77	noLo	0.474509547063914
2021-01-12	77	noNo	0.474509547063914
2021-01-12	78	base	0.474509547063914
2021-01-12	78	fewT	0.474509547063914
2021-01-12	78	noLo	0.474509547063914
2021-01-12	78	noNo	0.474509547063914
2021-01-12	79	base	0.474509547063914
2021-01-12	79	fewT	0.474509547063914
2021-01-12	79	noLo	0.474509547063914
2021-01-12	79	noNo	0.474509547063914
2021-01-12	80	base	0.474509547063914
2021-01-12	80	fewT	0.474509547063914
2021-01-12	80	noLo	0.474509547063914
2021-01-12	80	noNo	0.474509547063914
2021-01-12	81	base	0.474509547063914
2021-01-12	81	fewT	0.474509547063914
2021-01-12	81	noLo	0.474509547063914
2021-01-12	81	noNo	0.474509547063914
2021-01-12	82	base	0.474509547063914
2021-01-12	82	fewT	0.474509547063914
2021-01-12	82	noLo	0.474509547063914
2021-01-12	82	noNo	0.474509547063914
2021-01-12	83	base	0.474509547063914
2021-01-12	83	fewT	0.474509547063914
2021-01-12	83	noLo	0.474509547063914
2021-01-12	83	noNo	0.474509547063914
2021-01-12	84	base	0.474509547063914
2021-01-12	84	fewT	0.474509547063914
2021-01-12	84	noLo	0.474509547063914
2021-01-12	84	noNo	0.474509547063914
2021-01-12	85	base	0.474509547063914
2021-01-12	85	fewT	0.474509547063914
2021-01-12	85	noLo	0.474509547063914
2021-01-12	85	noNo	0.474509547063914
2021-01-12	86	base	0.474509547063914
2021-01-12	86	fewT	0.474509547063914
2021-01-12	86	noLo	0.474509547063914
2021-01-12	86	noNo	0.474509547063914
2021-01-12	87	base	0.474509547063914
2021-01-12	87	fewT	0.474509547063914
2021-01-12	87	noLo	0.474509547063914
2021-01-12	87	noNo	0.474509547063914
2021-01-12	88	base	0.474509547063914
2021-01-12	88	fewT	0.474509547063914
2021-01-12	88	noLo	0.474509547063914
2021-01-12	88	noNo	0.474509547063914
2021-01-12	89	base	0.474509547063914
2021-01-12	89	fewT	0.474509547063914
2021-01-12	89	noLo	0.474509547063914
2021-01-12	89	noNo	0.474509547063914
2021-01-12	90	base	0.474509547063914
2021-01-12	90	fewT	0.474509547063914
2021-01-12	90	noLo	0.474509547063914
2021-01-12	90	noNo	0.474509547063914
2021-01-12	91	base	0.474509547063914
2021-01-12	91	fewT	0.474509547063914
2021-01-12	91	noLo	0.474509547063914
2021-01-12	91	noNo	0.474509547063914
2021-01-12	92	base	0.474509547063914
2021-01-12	92	fewT	0.474509547063914
2021-01-12	92	noLo	0.474509547063914
2021-01-12	92	noNo	0.474509547063914
2021-01-12	93	base	0.474509547063914
2021-01-12	93	fewT	0.474509547063914
2021-01-12	93	noLo	0.474509547063914
2021-01-12	93	noNo	0.474509547063914
2021-01-12	94	base	0.474509547063914
2021-01-12	94	fewT	0.474509547063914
2021-01-12	94	noLo	0.474509547063914
2021-01-12	94	noNo	0.474509547063914
2021-01-12	95	base	0.474509547063914
2021-01-12	95	fewT	0.474509547063914
2021-01-12	95	noLo	0.474509547063914
2021-01-12	95	noNo	0.474509547063914
2021-01-12	96	base	0.474509547063914
2021-01-12	96	fewT	0.474509547063914
2021-01-12	96	noLo	0.474509547063914
2021-01-12	96	noNo	0.474509547063914
2021-01-12	97	base	0.474509547063914
2021-01-12	97	fewT	0.474509547063914
2021-01-12	97	noLo	0.474509547063914
2021-01-12	97	noNo	0.474509547063914
2021-01-12	98	base	0.474509547063914
2021-01-12	98	fewT	0.474509547063914
2021-01-12	98	noLo	0.474509547063914
2021-01-12	98	noNo	0.474509547063914
2021-01-12	99	base	0.474509547063914
2021-01-12	99	fewT	0.474509547063914
2021-01-12	99	noLo	0.474509547063914
2021-01-12	99	noNo	0.474509547063914
2021-01-12	100	base	0.474509547063914
2021-01-12	100	fewT	0.474509547063914
2021-01-12	100	noLo	0.474509547063914
2021-01-12	100	noNo	0.474509547063914
2021-01-13	1	base	0.474509547063914
2021-01-13	1	fewT	0.474509547063914
2021-01-13	1	noLo	0.474509547063914
2021-01-13	1	noNo	0.474509547063914
2021-01-13	2	base	0.474509547063914
2021-01-13	2	fewT	0.474509547063914
2021-01-13	2	noLo	0.474509547063914
2021-01-13	2	noNo	0.474509547063914
2021-01-13	3	base	0.474509547063914
2021-01-13	3	fewT	0.474509547063914
2021-01-13	3	noLo	0.474509547063914
2021-01-13	3	noNo	0.474509547063914
2021-01-13	4	base	0.474509547063914
2021-01-13	4	fewT	0.474509547063914
2021-01-13	4	noLo	0.474509547063914
2021-01-13	4	noNo	0.474509547063914
2021-01-13	5	base	0.474509547063914
2021-01-13	5	fewT	0.474509547063914
2021-01-13	5	noLo	0.474509547063914
2021-01-13	5	noNo	0.474509547063914
2021-01-13	6	base	0.474509547063914
2021-01-13	6	fewT	0.474509547063914
2021-01-13	6	noLo	0.474509547063914
2021-01-13	6	noNo	0.474509547063914
2021-01-13	7	base	0.474509547063914
2021-01-13	7	fewT	0.474509547063914
2021-01-13	7	noLo	0.474509547063914
2021-01-13	7	noNo	0.474509547063914
2021-01-13	8	base	0.474509547063914
2021-01-13	8	fewT	0.474509547063914
2021-01-13	8	noLo	0.474509547063914
2021-01-13	8	noNo	0.474509547063914
2021-01-13	9	base	0.474509547063914
2021-01-13	9	fewT	0.474509547063914
2021-01-13	9	noLo	0.474509547063914
2021-01-13	9	noNo	0.474509547063914
2021-01-13	10	base	0.474509547063914
2021-01-13	10	fewT	0.474509547063914
2021-01-13	10	noLo	0.474509547063914
2021-01-13	10	noNo	0.474509547063914
2021-01-13	11	base	0.474509547063914
2021-01-13	11	fewT	0.474509547063914
2021-01-13	11	noLo	0.474509547063914
2021-01-13	11	noNo	0.474509547063914
2021-01-13	12	base	0.474509547063914
2021-01-13	12	fewT	0.474509547063914
2021-01-13	12	noLo	0.474509547063914
2021-01-13	12	noNo	0.474509547063914
2021-01-13	13	base	0.474509547063914
2021-01-13	13	fewT	0.474509547063914
2021-01-13	13	noLo	0.474509547063914
2021-01-13	13	noNo	0.474509547063914
2021-01-13	14	base	0.474509547063914
2021-01-13	14	fewT	0.474509547063914
2021-01-13	14	noLo	0.474509547063914
2021-01-13	14	noNo	0.474509547063914
2021-01-13	15	base	0.474509547063914
2021-01-13	15	fewT	0.474509547063914
2021-01-13	15	noLo	0.474509547063914
2021-01-13	15	noNo	0.474509547063914
2021-01-13	16	base	0.474509547063914
2021-01-13	16	fewT	0.474509547063914
2021-01-13	16	noLo	0.474509547063914
2021-01-13	16	noNo	0.474509547063914
2021-01-13	17	base	0.474509547063914
2021-01-13	17	fewT	0.474509547063914
2021-01-13	17	noLo	0.474509547063914
2021-01-13	17	noNo	0.474509547063914
2021-01-13	18	base	0.474509547063914
2021-01-13	18	fewT	0.474509547063914
2021-01-13	18	noLo	0.474509547063914
2021-01-13	18	noNo	0.474509547063914
2021-01-13	19	base	0.474509547063914
2021-01-13	19	fewT	0.474509547063914
2021-01-13	19	noLo	0.474509547063914
2021-01-13	19	noNo	0.474509547063914
2021-01-13	20	base	0.474509547063914
2021-01-13	20	fewT	0.474509547063914
2021-01-13	20	noLo	0.474509547063914
2021-01-13	20	noNo	0.474509547063914
2021-01-13	21	base	0.474509547063914
2021-01-13	21	fewT	0.474509547063914
2021-01-13	21	noLo	0.474509547063914
2021-01-13	21	noNo	0.474509547063914
2021-01-13	22	base	0.474509547063914
2021-01-13	22	fewT	0.474509547063914
2021-01-13	22	noLo	0.474509547063914
2021-01-13	22	noNo	0.474509547063914
2021-01-13	23	base	0.474509547063914
2021-01-13	23	fewT	0.474509547063914
2021-01-13	23	noLo	0.474509547063914
2021-01-13	23	noNo	0.474509547063914
2021-01-13	24	base	0.474509547063914
2021-01-13	24	fewT	0.474509547063914
2021-01-13	24	noLo	0.474509547063914
2021-01-13	24	noNo	0.474509547063914
2021-01-13	25	base	0.474509547063914
2021-01-13	25	fewT	0.474509547063914
2021-01-13	25	noLo	0.474509547063914
2021-01-13	25	noNo	0.474509547063914
2021-01-13	26	base	0.474509547063914
2021-01-13	26	fewT	0.474509547063914
2021-01-13	26	noLo	0.474509547063914
2021-01-13	26	noNo	0.474509547063914
2021-01-13	27	base	0.474509547063914
2021-01-13	27	fewT	0.474509547063914
2021-01-13	27	noLo	0.474509547063914
2021-01-13	27	noNo	0.474509547063914
2021-01-13	28	base	0.474509547063914
2021-01-13	28	fewT	0.474509547063914
2021-01-13	28	noLo	0.474509547063914
2021-01-13	28	noNo	0.474509547063914
2021-01-13	29	base	0.474509547063914
2021-01-13	29	fewT	0.474509547063914
2021-01-13	29	noLo	0.474509547063914
2021-01-13	29	noNo	0.474509547063914
2021-01-13	30	base	0.474509547063914
2021-01-13	30	fewT	0.474509547063914
2021-01-13	30	noLo	0.474509547063914
2021-01-13	30	noNo	0.474509547063914
2021-01-13	31	base	0.474509547063914
2021-01-13	31	fewT	0.474509547063914
2021-01-13	31	noLo	0.474509547063914
2021-01-13	31	noNo	0.474509547063914
2021-01-13	32	base	0.474509547063914
2021-01-13	32	fewT	0.474509547063914
2021-01-13	32	noLo	0.474509547063914
2021-01-13	32	noNo	0.474509547063914
2021-01-13	33	base	0.474509547063914
2021-01-13	33	fewT	0.474509547063914
2021-01-13	33	noLo	0.474509547063914
2021-01-13	33	noNo	0.474509547063914
2021-01-13	34	base	0.474509547063914
2021-01-13	34	fewT	0.474509547063914
2021-01-13	34	noLo	0.474509547063914
2021-01-13	34	noNo	0.474509547063914
2021-01-13	35	base	0.474509547063914
2021-01-13	35	fewT	0.474509547063914
2021-01-13	35	noLo	0.474509547063914
2021-01-13	35	noNo	0.474509547063914
2021-01-13	36	base	0.474509547063914
2021-01-13	36	fewT	0.474509547063914
2021-01-13	36	noLo	0.474509547063914
2021-01-13	36	noNo	0.474509547063914
2021-01-13	37	base	0.474509547063914
2021-01-13	37	fewT	0.474509547063914
2021-01-13	37	noLo	0.474509547063914
2021-01-13	37	noNo	0.474509547063914
2021-01-13	38	base	0.474509547063914
2021-01-13	38	fewT	0.474509547063914
2021-01-13	38	noLo	0.474509547063914
2021-01-13	38	noNo	0.474509547063914
2021-01-13	39	base	0.474509547063914
2021-01-13	39	fewT	0.474509547063914
2021-01-13	39	noLo	0.474509547063914
2021-01-13	39	noNo	0.474509547063914
2021-01-13	40	base	0.474509547063914
2021-01-13	40	fewT	0.474509547063914
2021-01-13	40	noLo	0.474509547063914
2021-01-13	40	noNo	0.474509547063914
2021-01-13	41	base	0.474509547063914
2021-01-13	41	fewT	0.474509547063914
2021-01-13	41	noLo	0.474509547063914
2021-01-13	41	noNo	0.474509547063914
2021-01-13	42	base	0.474509547063914
2021-01-13	42	fewT	0.474509547063914
2021-01-13	42	noLo	0.474509547063914
2021-01-13	42	noNo	0.474509547063914
2021-01-13	43	base	0.474509547063914
2021-01-13	43	fewT	0.474509547063914
2021-01-13	43	noLo	0.474509547063914
2021-01-13	43	noNo	0.474509547063914
2021-01-13	44	base	0.474509547063914
2021-01-13	44	fewT	0.474509547063914
2021-01-13	44	noLo	0.474509547063914
2021-01-13	44	noNo	0.474509547063914
2021-01-13	45	base	0.474509547063914
2021-01-13	45	fewT	0.474509547063914
2021-01-13	45	noLo	0.474509547063914
2021-01-13	45	noNo	0.474509547063914
2021-01-13	46	base	0.474509547063914
2021-01-13	46	fewT	0.474509547063914
2021-01-13	46	noLo	0.474509547063914
2021-01-13	46	noNo	0.474509547063914
2021-01-13	47	base	0.474509547063914
2021-01-13	47	fewT	0.474509547063914
2021-01-13	47	noLo	0.474509547063914
2021-01-13	47	noNo	0.474509547063914
2021-01-13	48	base	0.474509547063914
2021-01-13	48	fewT	0.474509547063914
2021-01-13	48	noLo	0.474509547063914
2021-01-13	48	noNo	0.474509547063914
2021-01-13	49	base	0.474509547063914
2021-01-13	49	fewT	0.474509547063914
2021-01-13	49	noLo	0.474509547063914
2021-01-13	49	noNo	0.474509547063914
2021-01-13	50	base	0.474509547063914
2021-01-13	50	fewT	0.474509547063914
2021-01-13	50	noLo	0.474509547063914
2021-01-13	50	noNo	0.474509547063914
2021-01-13	51	base	0.474509547063914
2021-01-13	51	fewT	0.474509547063914
2021-01-13	51	noLo	0.474509547063914
2021-01-13	51	noNo	0.474509547063914
2021-01-13	52	base	0.474509547063914
2021-01-13	52	fewT	0.474509547063914
2021-01-13	52	noLo	0.474509547063914
2021-01-13	52	noNo	0.474509547063914
2021-01-13	53	base	0.474509547063914
2021-01-13	53	fewT	0.474509547063914
2021-01-13	53	noLo	0.474509547063914
2021-01-13	53	noNo	0.474509547063914
2021-01-13	54	base	0.474509547063914
2021-01-13	54	fewT	0.474509547063914
2021-01-13	54	noLo	0.474509547063914
2021-01-13	54	noNo	0.474509547063914
2021-01-13	55	base	0.474509547063914
2021-01-13	55	fewT	0.474509547063914
2021-01-13	55	noLo	0.474509547063914
2021-01-13	55	noNo	0.474509547063914
2021-01-13	56	base	0.474509547063914
2021-01-13	56	fewT	0.474509547063914
2021-01-13	56	noLo	0.474509547063914
2021-01-13	56	noNo	0.474509547063914
2021-01-13	57	base	0.474509547063914
2021-01-13	57	fewT	0.474509547063914
2021-01-13	57	noLo	0.474509547063914
2021-01-13	57	noNo	0.474509547063914
2021-01-13	58	base	0.474509547063914
2021-01-13	58	fewT	0.474509547063914
2021-01-13	58	noLo	0.474509547063914
2021-01-13	58	noNo	0.474509547063914
2021-01-13	59	base	0.474509547063914
2021-01-13	59	fewT	0.474509547063914
2021-01-13	59	noLo	0.474509547063914
2021-01-13	59	noNo	0.474509547063914
2021-01-13	60	base	0.474509547063914
2021-01-13	60	fewT	0.474509547063914
2021-01-13	60	noLo	0.474509547063914
2021-01-13	60	noNo	0.474509547063914
2021-01-13	61	base	0.474509547063914
2021-01-13	61	fewT	0.474509547063914
2021-01-13	61	noLo	0.474509547063914
2021-01-13	61	noNo	0.474509547063914
2021-01-13	62	base	0.474509547063914
2021-01-13	62	fewT	0.474509547063914
2021-01-13	62	noLo	0.474509547063914
2021-01-13	62	noNo	0.474509547063914
2021-01-13	63	base	0.474509547063914
2021-01-13	63	fewT	0.474509547063914
2021-01-13	63	noLo	0.474509547063914
2021-01-13	63	noNo	0.474509547063914
2021-01-13	64	base	0.474509547063914
2021-01-13	64	fewT	0.474509547063914
2021-01-13	64	noLo	0.474509547063914
2021-01-13	64	noNo	0.474509547063914
2021-01-13	65	base	0.474509547063914
2021-01-13	65	fewT	0.474509547063914
2021-01-13	65	noLo	0.474509547063914
2021-01-13	65	noNo	0.474509547063914
2021-01-13	66	base	0.474509547063914
2021-01-13	66	fewT	0.474509547063914
2021-01-13	66	noLo	0.474509547063914
2021-01-13	66	noNo	0.474509547063914
2021-01-13	67	base	0.474509547063914
2021-01-13	67	fewT	0.474509547063914
2021-01-13	67	noLo	0.474509547063914
2021-01-13	67	noNo	0.474509547063914
2021-01-13	68	base	0.474509547063914
2021-01-13	68	fewT	0.474509547063914
2021-01-13	68	noLo	0.474509547063914
2021-01-13	68	noNo	0.474509547063914
2021-01-13	69	base	0.474509547063914
2021-01-13	69	fewT	0.474509547063914
2021-01-13	69	noLo	0.474509547063914
2021-01-13	69	noNo	0.474509547063914
2021-01-13	70	base	0.474509547063914
2021-01-13	70	fewT	0.474509547063914
2021-01-13	70	noLo	0.474509547063914
2021-01-13	70	noNo	0.474509547063914
2021-01-13	71	base	0.474509547063914
2021-01-13	71	fewT	0.474509547063914
2021-01-13	71	noLo	0.474509547063914
2021-01-13	71	noNo	0.474509547063914
2021-01-13	72	base	0.474509547063914
2021-01-13	72	fewT	0.474509547063914
2021-01-13	72	noLo	0.474509547063914
2021-01-13	72	noNo	0.474509547063914
2021-01-13	73	base	0.474509547063914
2021-01-13	73	fewT	0.474509547063914
2021-01-13	73	noLo	0.474509547063914
2021-01-13	73	noNo	0.474509547063914
2021-01-13	74	base	0.474509547063914
2021-01-13	74	fewT	0.474509547063914
2021-01-13	74	noLo	0.474509547063914
2021-01-13	74	noNo	0.474509547063914
2021-01-13	75	base	0.474509547063914
2021-01-13	75	fewT	0.474509547063914
2021-01-13	75	noLo	0.474509547063914
2021-01-13	75	noNo	0.474509547063914
2021-01-13	76	base	0.474509547063914
2021-01-13	76	fewT	0.474509547063914
2021-01-13	76	noLo	0.474509547063914
2021-01-13	76	noNo	0.474509547063914
2021-01-13	77	base	0.474509547063914
2021-01-13	77	fewT	0.474509547063914
2021-01-13	77	noLo	0.474509547063914
2021-01-13	77	noNo	0.474509547063914
2021-01-13	78	base	0.474509547063914
2021-01-13	78	fewT	0.474509547063914
2021-01-13	78	noLo	0.474509547063914
2021-01-13	78	noNo	0.474509547063914
2021-01-13	79	base	0.474509547063914
2021-01-13	79	fewT	0.474509547063914
2021-01-13	79	noLo	0.474509547063914
2021-01-13	79	noNo	0.474509547063914
2021-01-13	80	base	0.474509547063914
2021-01-13	80	fewT	0.474509547063914
2021-01-13	80	noLo	0.474509547063914
2021-01-13	80	noNo	0.474509547063914
2021-01-13	81	base	0.474509547063914
2021-01-13	81	fewT	0.474509547063914
2021-01-13	81	noLo	0.474509547063914
2021-01-13	81	noNo	0.474509547063914
2021-01-13	82	base	0.474509547063914
2021-01-13	82	fewT	0.474509547063914
2021-01-13	82	noLo	0.474509547063914
2021-01-13	82	noNo	0.474509547063914
2021-01-13	83	base	0.474509547063914
2021-01-13	83	fewT	0.474509547063914
2021-01-13	83	noLo	0.474509547063914
2021-01-13	83	noNo	0.474509547063914
2021-01-13	84	base	0.474509547063914
2021-01-13	84	fewT	0.474509547063914
2021-01-13	84	noLo	0.474509547063914
2021-01-13	84	noNo	0.474509547063914
2021-01-13	85	base	0.474509547063914
2021-01-13	85	fewT	0.474509547063914
2021-01-13	85	noLo	0.474509547063914
2021-01-13	85	noNo	0.474509547063914
2021-01-13	86	base	0.474509547063914
2021-01-13	86	fewT	0.474509547063914
2021-01-13	86	noLo	0.474509547063914
2021-01-13	86	noNo	0.474509547063914
2021-01-13	87	base	0.474509547063914
2021-01-13	87	fewT	0.474509547063914
2021-01-13	87	noLo	0.474509547063914
2021-01-13	87	noNo	0.474509547063914
2021-01-13	88	base	0.474509547063914
2021-01-13	88	fewT	0.474509547063914
2021-01-13	88	noLo	0.474509547063914
2021-01-13	88	noNo	0.474509547063914
2021-01-13	89	base	0.474509547063914
2021-01-13	89	fewT	0.474509547063914
2021-01-13	89	noLo	0.474509547063914
2021-01-13	89	noNo	0.474509547063914
2021-01-13	90	base	0.474509547063914
2021-01-13	90	fewT	0.474509547063914
2021-01-13	90	noLo	0.474509547063914
2021-01-13	90	noNo	0.474509547063914
2021-01-13	91	base	0.474509547063914
2021-01-13	91	fewT	0.474509547063914
2021-01-13	91	noLo	0.474509547063914
2021-01-13	91	noNo	0.474509547063914
2021-01-13	92	base	0.474509547063914
2021-01-13	92	fewT	0.474509547063914
2021-01-13	92	noLo	0.474509547063914
2021-01-13	92	noNo	0.474509547063914
2021-01-13	93	base	0.474509547063914
2021-01-13	93	fewT	0.474509547063914
2021-01-13	93	noLo	0.474509547063914
2021-01-13	93	noNo	0.474509547063914
2021-01-13	94	base	0.474509547063914
2021-01-13	94	fewT	0.474509547063914
2021-01-13	94	noLo	0.474509547063914
2021-01-13	94	noNo	0.474509547063914
2021-01-13	95	base	0.474509547063914
2021-01-13	95	fewT	0.474509547063914
2021-01-13	95	noLo	0.474509547063914
2021-01-13	95	noNo	0.474509547063914
2021-01-13	96	base	0.474509547063914
2021-01-13	96	fewT	0.474509547063914
2021-01-13	96	noLo	0.474509547063914
2021-01-13	96	noNo	0.474509547063914
2021-01-13	97	base	0.474509547063914
2021-01-13	97	fewT	0.474509547063914
2021-01-13	97	noLo	0.474509547063914
2021-01-13	97	noNo	0.474509547063914
2021-01-13	98	base	0.474509547063914
2021-01-13	98	fewT	0.474509547063914
2021-01-13	98	noLo	0.474509547063914
2021-01-13	98	noNo	0.474509547063914
2021-01-13	99	base	0.474509547063914
2021-01-13	99	fewT	0.474509547063914
2021-01-13	99	noLo	0.474509547063914
2021-01-13	99	noNo	0.474509547063914
2021-01-13	100	base	0.474509547063914
2021-01-13	100	fewT	0.474509547063914
2021-01-13	100	noLo	0.474509547063914
2021-01-13	100	noNo	0.474509547063914
2021-01-14	1	base	0.474509547063914
2021-01-14	1	fewT	0.474509547063914
2021-01-14	1	noLo	0.474509547063914
2021-01-14	1	noNo	0.474509547063914
2021-01-14	2	base	0.474509547063914
2021-01-14	2	fewT	0.474509547063914
2021-01-14	2	noLo	0.474509547063914
2021-01-14	2	noNo	0.474509547063914
2021-01-14	3	base	0.474509547063914
2021-01-14	3	fewT	0.474509547063914
2021-01-14	3	noLo	0.474509547063914
2021-01-14	3	noNo	0.474509547063914
2021-01-14	4	base	0.474509547063914
2021-01-14	4	fewT	0.474509547063914
2021-01-14	4	noLo	0.474509547063914
2021-01-14	4	noNo	0.474509547063914
2021-01-14	5	base	0.474509547063914
2021-01-14	5	fewT	0.474509547063914
2021-01-14	5	noLo	0.474509547063914
2021-01-14	5	noNo	0.474509547063914
2021-01-14	6	base	0.474509547063914
2021-01-14	6	fewT	0.474509547063914
2021-01-14	6	noLo	0.474509547063914
2021-01-14	6	noNo	0.474509547063914
2021-01-14	7	base	0.474509547063914
2021-01-14	7	fewT	0.474509547063914
2021-01-14	7	noLo	0.474509547063914
2021-01-14	7	noNo	0.474509547063914
2021-01-14	8	base	0.474509547063914
2021-01-14	8	fewT	0.474509547063914
2021-01-14	8	noLo	0.474509547063914
2021-01-14	8	noNo	0.474509547063914
2021-01-14	9	base	0.474509547063914
2021-01-14	9	fewT	0.474509547063914
2021-01-14	9	noLo	0.474509547063914
2021-01-14	9	noNo	0.474509547063914
2021-01-14	10	base	0.474509547063914
2021-01-14	10	fewT	0.474509547063914
2021-01-14	10	noLo	0.474509547063914
2021-01-14	10	noNo	0.474509547063914
2021-01-14	11	base	0.474509547063914
2021-01-14	11	fewT	0.474509547063914
2021-01-14	11	noLo	0.474509547063914
2021-01-14	11	noNo	0.474509547063914
2021-01-14	12	base	0.474509547063914
2021-01-14	12	fewT	0.474509547063914
2021-01-14	12	noLo	0.474509547063914
2021-01-14	12	noNo	0.474509547063914
2021-01-14	13	base	0.474509547063914
2021-01-14	13	fewT	0.474509547063914
2021-01-14	13	noLo	0.474509547063914
2021-01-14	13	noNo	0.474509547063914
2021-01-14	14	base	0.474509547063914
2021-01-14	14	fewT	0.474509547063914
2021-01-14	14	noLo	0.474509547063914
2021-01-14	14	noNo	0.474509547063914
2021-01-14	15	base	0.474509547063914
2021-01-14	15	fewT	0.474509547063914
2021-01-14	15	noLo	0.474509547063914
2021-01-14	15	noNo	0.474509547063914
2021-01-14	16	base	0.474509547063914
2021-01-14	16	fewT	0.474509547063914
2021-01-14	16	noLo	0.474509547063914
2021-01-14	16	noNo	0.474509547063914
2021-01-14	17	base	0.474509547063914
2021-01-14	17	fewT	0.474509547063914
2021-01-14	17	noLo	0.474509547063914
2021-01-14	17	noNo	0.474509547063914
2021-01-14	18	base	0.474509547063914
2021-01-14	18	fewT	0.474509547063914
2021-01-14	18	noLo	0.474509547063914
2021-01-14	18	noNo	0.474509547063914
2021-01-14	19	base	0.474509547063914
2021-01-14	19	fewT	0.474509547063914
2021-01-14	19	noLo	0.474509547063914
2021-01-14	19	noNo	0.474509547063914
2021-01-14	20	base	0.474509547063914
2021-01-14	20	fewT	0.474509547063914
2021-01-14	20	noLo	0.474509547063914
2021-01-14	20	noNo	0.474509547063914
2021-01-14	21	base	0.474509547063914
2021-01-14	21	fewT	0.474509547063914
2021-01-14	21	noLo	0.474509547063914
2021-01-14	21	noNo	0.474509547063914
2021-01-14	22	base	0.474509547063914
2021-01-14	22	fewT	0.474509547063914
2021-01-14	22	noLo	0.474509547063914
2021-01-14	22	noNo	0.474509547063914
2021-01-14	23	base	0.474509547063914
2021-01-14	23	fewT	0.474509547063914
2021-01-14	23	noLo	0.474509547063914
2021-01-14	23	noNo	0.474509547063914
2021-01-14	24	base	0.474509547063914
2021-01-14	24	fewT	0.474509547063914
2021-01-14	24	noLo	0.474509547063914
2021-01-14	24	noNo	0.474509547063914
2021-01-14	25	base	0.474509547063914
2021-01-14	25	fewT	0.474509547063914
2021-01-14	25	noLo	0.474509547063914
2021-01-14	25	noNo	0.474509547063914
2021-01-14	26	base	0.474509547063914
2021-01-14	26	fewT	0.474509547063914
2021-01-14	26	noLo	0.474509547063914
2021-01-14	26	noNo	0.474509547063914
2021-01-14	27	base	0.474509547063914
2021-01-14	27	fewT	0.474509547063914
2021-01-14	27	noLo	0.474509547063914
2021-01-14	27	noNo	0.474509547063914
2021-01-14	28	base	0.474509547063914
2021-01-14	28	fewT	0.474509547063914
2021-01-14	28	noLo	0.474509547063914
2021-01-14	28	noNo	0.474509547063914
2021-01-14	29	base	0.474509547063914
2021-01-14	29	fewT	0.474509547063914
2021-01-14	29	noLo	0.474509547063914
2021-01-14	29	noNo	0.474509547063914
2021-01-14	30	base	0.474509547063914
2021-01-14	30	fewT	0.474509547063914
2021-01-14	30	noLo	0.474509547063914
2021-01-14	30	noNo	0.474509547063914
2021-01-14	31	base	0.474509547063914
2021-01-14	31	fewT	0.474509547063914
2021-01-14	31	noLo	0.474509547063914
2021-01-14	31	noNo	0.474509547063914
2021-01-14	32	base	0.474509547063914
2021-01-14	32	fewT	0.474509547063914
2021-01-14	32	noLo	0.474509547063914
2021-01-14	32	noNo	0.474509547063914
2021-01-14	33	base	0.474509547063914
2021-01-14	33	fewT	0.474509547063914
2021-01-14	33	noLo	0.474509547063914
2021-01-14	33	noNo	0.474509547063914
2021-01-14	34	base	0.474509547063914
2021-01-14	34	fewT	0.474509547063914
2021-01-14	34	noLo	0.474509547063914
2021-01-14	34	noNo	0.474509547063914
2021-01-14	35	base	0.474509547063914
2021-01-14	35	fewT	0.474509547063914
2021-01-14	35	noLo	0.474509547063914
2021-01-14	35	noNo	0.474509547063914
2021-01-14	36	base	0.474509547063914
2021-01-14	36	fewT	0.474509547063914
2021-01-14	36	noLo	0.474509547063914
2021-01-14	36	noNo	0.474509547063914
2021-01-14	37	base	0.474509547063914
2021-01-14	37	fewT	0.474509547063914
2021-01-14	37	noLo	0.474509547063914
2021-01-14	37	noNo	0.474509547063914
2021-01-14	38	base	0.474509547063914
2021-01-14	38	fewT	0.474509547063914
2021-01-14	38	noLo	0.474509547063914
2021-01-14	38	noNo	0.474509547063914
2021-01-14	39	base	0.474509547063914
2021-01-14	39	fewT	0.474509547063914
2021-01-14	39	noLo	0.474509547063914
2021-01-14	39	noNo	0.474509547063914
2021-01-14	40	base	0.474509547063914
2021-01-14	40	fewT	0.474509547063914
2021-01-14	40	noLo	0.474509547063914
2021-01-14	40	noNo	0.474509547063914
2021-01-14	41	base	0.474509547063914
2021-01-14	41	fewT	0.474509547063914
2021-01-14	41	noLo	0.474509547063914
2021-01-14	41	noNo	0.474509547063914
2021-01-14	42	base	0.474509547063914
2021-01-14	42	fewT	0.474509547063914
2021-01-14	42	noLo	0.474509547063914
2021-01-14	42	noNo	0.474509547063914
2021-01-14	43	base	0.474509547063914
2021-01-14	43	fewT	0.474509547063914
2021-01-14	43	noLo	0.474509547063914
2021-01-14	43	noNo	0.474509547063914
2021-01-14	44	base	0.474509547063914
2021-01-14	44	fewT	0.474509547063914
2021-01-14	44	noLo	0.474509547063914
2021-01-14	44	noNo	0.474509547063914
2021-01-14	45	base	0.474509547063914
2021-01-14	45	fewT	0.474509547063914
2021-01-14	45	noLo	0.474509547063914
2021-01-14	45	noNo	0.474509547063914
2021-01-14	46	base	0.474509547063914
2021-01-14	46	fewT	0.474509547063914
2021-01-14	46	noLo	0.474509547063914
2021-01-14	46	noNo	0.474509547063914
2021-01-14	47	base	0.474509547063914
2021-01-14	47	fewT	0.474509547063914
2021-01-14	47	noLo	0.474509547063914
2021-01-14	47	noNo	0.474509547063914
2021-01-14	48	base	0.474509547063914
2021-01-14	48	fewT	0.474509547063914
2021-01-14	48	noLo	0.474509547063914
2021-01-14	48	noNo	0.474509547063914
2021-01-14	49	base	0.474509547063914
2021-01-14	49	fewT	0.474509547063914
2021-01-14	49	noLo	0.474509547063914
2021-01-14	49	noNo	0.474509547063914
2021-01-14	50	base	0.474509547063914
2021-01-14	50	fewT	0.474509547063914
2021-01-14	50	noLo	0.474509547063914
2021-01-14	50	noNo	0.474509547063914
2021-01-14	51	base	0.474509547063914
2021-01-14	51	fewT	0.474509547063914
2021-01-14	51	noLo	0.474509547063914
2021-01-14	51	noNo	0.474509547063914
2021-01-14	52	base	0.474509547063914
2021-01-14	52	fewT	0.474509547063914
2021-01-14	52	noLo	0.474509547063914
2021-01-14	52	noNo	0.474509547063914
2021-01-14	53	base	0.474509547063914
2021-01-14	53	fewT	0.474509547063914
2021-01-14	53	noLo	0.474509547063914
2021-01-14	53	noNo	0.474509547063914
2021-01-14	54	base	0.474509547063914
2021-01-14	54	fewT	0.474509547063914
2021-01-14	54	noLo	0.474509547063914
2021-01-14	54	noNo	0.474509547063914
2021-01-14	55	base	0.474509547063914
2021-01-14	55	fewT	0.474509547063914
2021-01-14	55	noLo	0.474509547063914
2021-01-14	55	noNo	0.474509547063914
2021-01-14	56	base	0.474509547063914
2021-01-14	56	fewT	0.474509547063914
2021-01-14	56	noLo	0.474509547063914
2021-01-14	56	noNo	0.474509547063914
2021-01-14	57	base	0.474509547063914
2021-01-14	57	fewT	0.474509547063914
2021-01-14	57	noLo	0.474509547063914
2021-01-14	57	noNo	0.474509547063914
2021-01-14	58	base	0.474509547063914
2021-01-14	58	fewT	0.474509547063914
2021-01-14	58	noLo	0.474509547063914
2021-01-14	58	noNo	0.474509547063914
2021-01-14	59	base	0.474509547063914
2021-01-14	59	fewT	0.474509547063914
2021-01-14	59	noLo	0.474509547063914
2021-01-14	59	noNo	0.474509547063914
2021-01-14	60	base	0.474509547063914
2021-01-14	60	fewT	0.474509547063914
2021-01-14	60	noLo	0.474509547063914
2021-01-14	60	noNo	0.474509547063914
2021-01-14	61	base	0.474509547063914
2021-01-14	61	fewT	0.474509547063914
2021-01-14	61	noLo	0.474509547063914
2021-01-14	61	noNo	0.474509547063914
2021-01-14	62	base	0.474509547063914
2021-01-14	62	fewT	0.474509547063914
2021-01-14	62	noLo	0.474509547063914
2021-01-14	62	noNo	0.474509547063914
2021-01-14	63	base	0.474509547063914
2021-01-14	63	fewT	0.474509547063914
2021-01-14	63	noLo	0.474509547063914
2021-01-14	63	noNo	0.474509547063914
2021-01-14	64	base	0.474509547063914
2021-01-14	64	fewT	0.474509547063914
2021-01-14	64	noLo	0.474509547063914
2021-01-14	64	noNo	0.474509547063914
2021-01-14	65	base	0.474509547063914
2021-01-14	65	fewT	0.474509547063914
2021-01-14	65	noLo	0.474509547063914
2021-01-14	65	noNo	0.474509547063914
2021-01-14	66	base	0.474509547063914
2021-01-14	66	fewT	0.474509547063914
2021-01-14	66	noLo	0.474509547063914
2021-01-14	66	noNo	0.474509547063914
2021-01-14	67	base	0.474509547063914
2021-01-14	67	fewT	0.474509547063914
2021-01-14	67	noLo	0.474509547063914
2021-01-14	67	noNo	0.474509547063914
2021-01-14	68	base	0.474509547063914
2021-01-14	68	fewT	0.474509547063914
2021-01-14	68	noLo	0.474509547063914
2021-01-14	68	noNo	0.474509547063914
2021-01-14	69	base	0.474509547063914
2021-01-14	69	fewT	0.474509547063914
2021-01-14	69	noLo	0.474509547063914
2021-01-14	69	noNo	0.474509547063914
2021-01-14	70	base	0.474509547063914
2021-01-14	70	fewT	0.474509547063914
2021-01-14	70	noLo	0.474509547063914
2021-01-14	70	noNo	0.474509547063914
2021-01-14	71	base	0.474509547063914
2021-01-14	71	fewT	0.474509547063914
2021-01-14	71	noLo	0.474509547063914
2021-01-14	71	noNo	0.474509547063914
2021-01-14	72	base	0.474509547063914
2021-01-14	72	fewT	0.474509547063914
2021-01-14	72	noLo	0.474509547063914
2021-01-14	72	noNo	0.474509547063914
2021-01-14	73	base	0.474509547063914
2021-01-14	73	fewT	0.474509547063914
2021-01-14	73	noLo	0.474509547063914
2021-01-14	73	noNo	0.474509547063914
2021-01-14	74	base	0.474509547063914
2021-01-14	74	fewT	0.474509547063914
2021-01-14	74	noLo	0.474509547063914
2021-01-14	74	noNo	0.474509547063914
2021-01-14	75	base	0.474509547063914
2021-01-14	75	fewT	0.474509547063914
2021-01-14	75	noLo	0.474509547063914
2021-01-14	75	noNo	0.474509547063914
2021-01-14	76	base	0.474509547063914
2021-01-14	76	fewT	0.474509547063914
2021-01-14	76	noLo	0.474509547063914
2021-01-14	76	noNo	0.474509547063914
2021-01-14	77	base	0.474509547063914
2021-01-14	77	fewT	0.474509547063914
2021-01-14	77	noLo	0.474509547063914
2021-01-14	77	noNo	0.474509547063914
2021-01-14	78	base	0.474509547063914
2021-01-14	78	fewT	0.474509547063914
2021-01-14	78	noLo	0.474509547063914
2021-01-14	78	noNo	0.474509547063914
2021-01-14	79	base	0.474509547063914
2021-01-14	79	fewT	0.474509547063914
2021-01-14	79	noLo	0.474509547063914
2021-01-14	79	noNo	0.474509547063914
2021-01-14	80	base	0.474509547063914
2021-01-14	80	fewT	0.474509547063914
2021-01-14	80	noLo	0.474509547063914
2021-01-14	80	noNo	0.474509547063914
2021-01-14	81	base	0.474509547063914
2021-01-14	81	fewT	0.474509547063914
2021-01-14	81	noLo	0.474509547063914
2021-01-14	81	noNo	0.474509547063914
2021-01-14	82	base	0.474509547063914
2021-01-14	82	fewT	0.474509547063914
2021-01-14	82	noLo	0.474509547063914
2021-01-14	82	noNo	0.474509547063914
2021-01-14	83	base	0.474509547063914
2021-01-14	83	fewT	0.474509547063914
2021-01-14	83	noLo	0.474509547063914
2021-01-14	83	noNo	0.474509547063914
2021-01-14	84	base	0.474509547063914
2021-01-14	84	fewT	0.474509547063914
2021-01-14	84	noLo	0.474509547063914
2021-01-14	84	noNo	0.474509547063914
2021-01-14	85	base	0.474509547063914
2021-01-14	85	fewT	0.474509547063914
2021-01-14	85	noLo	0.474509547063914
2021-01-14	85	noNo	0.474509547063914
2021-01-14	86	base	0.474509547063914
2021-01-14	86	fewT	0.474509547063914
2021-01-14	86	noLo	0.474509547063914
2021-01-14	86	noNo	0.474509547063914
2021-01-14	87	base	0.474509547063914
2021-01-14	87	fewT	0.474509547063914
2021-01-14	87	noLo	0.474509547063914
2021-01-14	87	noNo	0.474509547063914
2021-01-14	88	base	0.474509547063914
2021-01-14	88	fewT	0.474509547063914
2021-01-14	88	noLo	0.474509547063914
2021-01-14	88	noNo	0.474509547063914
2021-01-14	89	base	0.474509547063914
2021-01-14	89	fewT	0.474509547063914
2021-01-14	89	noLo	0.474509547063914
2021-01-14	89	noNo	0.474509547063914
2021-01-14	90	base	0.474509547063914
2021-01-14	90	fewT	0.474509547063914
2021-01-14	90	noLo	0.474509547063914
2021-01-14	90	noNo	0.474509547063914
2021-01-14	91	base	0.474509547063914
2021-01-14	91	fewT	0.474509547063914
2021-01-14	91	noLo	0.474509547063914
2021-01-14	91	noNo	0.474509547063914
2021-01-14	92	base	0.474509547063914
2021-01-14	92	fewT	0.474509547063914
2021-01-14	92	noLo	0.474509547063914
2021-01-14	92	noNo	0.474509547063914
2021-01-14	93	base	0.474509547063914
2021-01-14	93	fewT	0.474509547063914
2021-01-14	93	noLo	0.474509547063914
2021-01-14	93	noNo	0.474509547063914
2021-01-14	94	base	0.474509547063914
2021-01-14	94	fewT	0.474509547063914
2021-01-14	94	noLo	0.474509547063914
2021-01-14	94	noNo	0.474509547063914
2021-01-14	95	base	0.474509547063914
2021-01-14	95	fewT	0.474509547063914
2021-01-14	95	noLo	0.474509547063914
2021-01-14	95	noNo	0.474509547063914
2021-01-14	96	base	0.474509547063914
2021-01-14	96	fewT	0.474509547063914
2021-01-14	96	noLo	0.474509547063914
2021-01-14	96	noNo	0.474509547063914
2021-01-14	97	base	0.474509547063914
2021-01-14	97	fewT	0.474509547063914
2021-01-14	97	noLo	0.474509547063914
2021-01-14	97	noNo	0.474509547063914
2021-01-14	98	base	0.474509547063914
2021-01-14	98	fewT	0.474509547063914
2021-01-14	98	noLo	0.474509547063914
2021-01-14	98	noNo	0.474509547063914
2021-01-14	99	base	0.474509547063914
2021-01-14	99	fewT	0.474509547063914
2021-01-14	99	noLo	0.474509547063914
2021-01-14	99	noNo	0.474509547063914
2021-01-14	100	base	0.474509547063914
2021-01-14	100	fewT	0.474509547063914
2021-01-14	100	noLo	0.474509547063914
2021-01-14	100	noNo	0.474509547063914
2021-01-15	1	base	0.474509547063914
2021-01-15	1	fewT	0.474509547063914
2021-01-15	1	noLo	0.474509547063914
2021-01-15	1	noNo	0.474509547063914
2021-01-15	2	base	0.474509547063914
2021-01-15	2	fewT	0.474509547063914
2021-01-15	2	noLo	0.474509547063914
2021-01-15	2	noNo	0.474509547063914
2021-01-15	3	base	0.474509547063914
2021-01-15	3	fewT	0.474509547063914
2021-01-15	3	noLo	0.474509547063914
2021-01-15	3	noNo	0.474509547063914
2021-01-15	4	base	0.474509547063914
2021-01-15	4	fewT	0.474509547063914
2021-01-15	4	noLo	0.474509547063914
2021-01-15	4	noNo	0.474509547063914
2021-01-15	5	base	0.474509547063914
2021-01-15	5	fewT	0.474509547063914
2021-01-15	5	noLo	0.474509547063914
2021-01-15	5	noNo	0.474509547063914
2021-01-15	6	base	0.474509547063914
2021-01-15	6	fewT	0.474509547063914
2021-01-15	6	noLo	0.474509547063914
2021-01-15	6	noNo	0.474509547063914
2021-01-15	7	base	0.474509547063914
2021-01-15	7	fewT	0.474509547063914
2021-01-15	7	noLo	0.474509547063914
2021-01-15	7	noNo	0.474509547063914
2021-01-15	8	base	0.474509547063914
2021-01-15	8	fewT	0.474509547063914
2021-01-15	8	noLo	0.474509547063914
2021-01-15	8	noNo	0.474509547063914
2021-01-15	9	base	0.474509547063914
2021-01-15	9	fewT	0.474509547063914
2021-01-15	9	noLo	0.474509547063914
2021-01-15	9	noNo	0.474509547063914
2021-01-15	10	base	0.474509547063914
2021-01-15	10	fewT	0.474509547063914
2021-01-15	10	noLo	0.474509547063914
2021-01-15	10	noNo	0.474509547063914
2021-01-15	11	base	0.474509547063914
2021-01-15	11	fewT	0.474509547063914
2021-01-15	11	noLo	0.474509547063914
2021-01-15	11	noNo	0.474509547063914
2021-01-15	12	base	0.474509547063914
2021-01-15	12	fewT	0.474509547063914
2021-01-15	12	noLo	0.474509547063914
2021-01-15	12	noNo	0.474509547063914
2021-01-15	13	base	0.474509547063914
2021-01-15	13	fewT	0.474509547063914
2021-01-15	13	noLo	0.474509547063914
2021-01-15	13	noNo	0.474509547063914
2021-01-15	14	base	0.474509547063914
2021-01-15	14	fewT	0.474509547063914
2021-01-15	14	noLo	0.474509547063914
2021-01-15	14	noNo	0.474509547063914
2021-01-15	15	base	0.474509547063914
2021-01-15	15	fewT	0.474509547063914
2021-01-15	15	noLo	0.474509547063914
2021-01-15	15	noNo	0.474509547063914
2021-01-15	16	base	0.474509547063914
2021-01-15	16	fewT	0.474509547063914
2021-01-15	16	noLo	0.474509547063914
2021-01-15	16	noNo	0.474509547063914
2021-01-15	17	base	0.474509547063914
2021-01-15	17	fewT	0.474509547063914
2021-01-15	17	noLo	0.474509547063914
2021-01-15	17	noNo	0.474509547063914
2021-01-15	18	base	0.474509547063914
2021-01-15	18	fewT	0.474509547063914
2021-01-15	18	noLo	0.474509547063914
2021-01-15	18	noNo	0.474509547063914
2021-01-15	19	base	0.474509547063914
2021-01-15	19	fewT	0.474509547063914
2021-01-15	19	noLo	0.474509547063914
2021-01-15	19	noNo	0.474509547063914
2021-01-15	20	base	0.474509547063914
2021-01-15	20	fewT	0.474509547063914
2021-01-15	20	noLo	0.474509547063914
2021-01-15	20	noNo	0.474509547063914
2021-01-15	21	base	0.474509547063914
2021-01-15	21	fewT	0.474509547063914
2021-01-15	21	noLo	0.474509547063914
2021-01-15	21	noNo	0.474509547063914
2021-01-15	22	base	0.474509547063914
2021-01-15	22	fewT	0.474509547063914
2021-01-15	22	noLo	0.474509547063914
2021-01-15	22	noNo	0.474509547063914
2021-01-15	23	base	0.474509547063914
2021-01-15	23	fewT	0.474509547063914
2021-01-15	23	noLo	0.474509547063914
2021-01-15	23	noNo	0.474509547063914
2021-01-15	24	base	0.474509547063914
2021-01-15	24	fewT	0.474509547063914
2021-01-15	24	noLo	0.474509547063914
2021-01-15	24	noNo	0.474509547063914
2021-01-15	25	base	0.474509547063914
2021-01-15	25	fewT	0.474509547063914
2021-01-15	25	noLo	0.474509547063914
2021-01-15	25	noNo	0.474509547063914
2021-01-15	26	base	0.474509547063914
2021-01-15	26	fewT	0.474509547063914
2021-01-15	26	noLo	0.474509547063914
2021-01-15	26	noNo	0.474509547063914
2021-01-15	27	base	0.474509547063914
2021-01-15	27	fewT	0.474509547063914
2021-01-15	27	noLo	0.474509547063914
2021-01-15	27	noNo	0.474509547063914
2021-01-15	28	base	0.474509547063914
2021-01-15	28	fewT	0.474509547063914
2021-01-15	28	noLo	0.474509547063914
2021-01-15	28	noNo	0.474509547063914
2021-01-15	29	base	0.474509547063914
2021-01-15	29	fewT	0.474509547063914
2021-01-15	29	noLo	0.474509547063914
2021-01-15	29	noNo	0.474509547063914
2021-01-15	30	base	0.474509547063914
2021-01-15	30	fewT	0.474509547063914
2021-01-15	30	noLo	0.474509547063914
2021-01-15	30	noNo	0.474509547063914
2021-01-15	31	base	0.474509547063914
2021-01-15	31	fewT	0.474509547063914
2021-01-15	31	noLo	0.474509547063914
2021-01-15	31	noNo	0.474509547063914
2021-01-15	32	base	0.474509547063914
2021-01-15	32	fewT	0.474509547063914
2021-01-15	32	noLo	0.474509547063914
2021-01-15	32	noNo	0.474509547063914
2021-01-15	33	base	0.474509547063914
2021-01-15	33	fewT	0.474509547063914
2021-01-15	33	noLo	0.474509547063914
2021-01-15	33	noNo	0.474509547063914
2021-01-15	34	base	0.474509547063914
2021-01-15	34	fewT	0.474509547063914
2021-01-15	34	noLo	0.474509547063914
2021-01-15	34	noNo	0.474509547063914
2021-01-15	35	base	0.474509547063914
2021-01-15	35	fewT	0.474509547063914
2021-01-15	35	noLo	0.474509547063914
2021-01-15	35	noNo	0.474509547063914
2021-01-15	36	base	0.474509547063914
2021-01-15	36	fewT	0.474509547063914
2021-01-15	36	noLo	0.474509547063914
2021-01-15	36	noNo	0.474509547063914
2021-01-15	37	base	0.474509547063914
2021-01-15	37	fewT	0.474509547063914
2021-01-15	37	noLo	0.474509547063914
2021-01-15	37	noNo	0.474509547063914
2021-01-15	38	base	0.474509547063914
2021-01-15	38	fewT	0.474509547063914
2021-01-15	38	noLo	0.474509547063914
2021-01-15	38	noNo	0.474509547063914
2021-01-15	39	base	0.474509547063914
2021-01-15	39	fewT	0.474509547063914
2021-01-15	39	noLo	0.474509547063914
2021-01-15	39	noNo	0.474509547063914
2021-01-15	40	base	0.474509547063914
2021-01-15	40	fewT	0.474509547063914
2021-01-15	40	noLo	0.474509547063914
2021-01-15	40	noNo	0.474509547063914
2021-01-15	41	base	0.474509547063914
2021-01-15	41	fewT	0.474509547063914
2021-01-15	41	noLo	0.474509547063914
2021-01-15	41	noNo	0.474509547063914
2021-01-15	42	base	0.474509547063914
2021-01-15	42	fewT	0.474509547063914
2021-01-15	42	noLo	0.474509547063914
2021-01-15	42	noNo	0.474509547063914
2021-01-15	43	base	0.474509547063914
2021-01-15	43	fewT	0.474509547063914
2021-01-15	43	noLo	0.474509547063914
2021-01-15	43	noNo	0.474509547063914
2021-01-15	44	base	0.474509547063914
2021-01-15	44	fewT	0.474509547063914
2021-01-15	44	noLo	0.474509547063914
2021-01-15	44	noNo	0.474509547063914
2021-01-15	45	base	0.474509547063914
2021-01-15	45	fewT	0.474509547063914
2021-01-15	45	noLo	0.474509547063914
2021-01-15	45	noNo	0.474509547063914
2021-01-15	46	base	0.474509547063914
2021-01-15	46	fewT	0.474509547063914
2021-01-15	46	noLo	0.474509547063914
2021-01-15	46	noNo	0.474509547063914
2021-01-15	47	base	0.474509547063914
2021-01-15	47	fewT	0.474509547063914
2021-01-15	47	noLo	0.474509547063914
2021-01-15	47	noNo	0.474509547063914
2021-01-15	48	base	0.474509547063914
2021-01-15	48	fewT	0.474509547063914
2021-01-15	48	noLo	0.474509547063914
2021-01-15	48	noNo	0.474509547063914
2021-01-15	49	base	0.474509547063914
2021-01-15	49	fewT	0.474509547063914
2021-01-15	49	noLo	0.474509547063914
2021-01-15	49	noNo	0.474509547063914
2021-01-15	50	base	0.474509547063914
2021-01-15	50	fewT	0.474509547063914
2021-01-15	50	noLo	0.474509547063914
2021-01-15	50	noNo	0.474509547063914
2021-01-15	51	base	0.474509547063914
2021-01-15	51	fewT	0.474509547063914
2021-01-15	51	noLo	0.474509547063914
2021-01-15	51	noNo	0.474509547063914
2021-01-15	52	base	0.474509547063914
2021-01-15	52	fewT	0.474509547063914
2021-01-15	52	noLo	0.474509547063914
2021-01-15	52	noNo	0.474509547063914
2021-01-15	53	base	0.474509547063914
2021-01-15	53	fewT	0.474509547063914
2021-01-15	53	noLo	0.474509547063914
2021-01-15	53	noNo	0.474509547063914
2021-01-15	54	base	0.474509547063914
2021-01-15	54	fewT	0.474509547063914
2021-01-15	54	noLo	0.474509547063914
2021-01-15	54	noNo	0.474509547063914
2021-01-15	55	base	0.474509547063914
2021-01-15	55	fewT	0.474509547063914
2021-01-15	55	noLo	0.474509547063914
2021-01-15	55	noNo	0.474509547063914
2021-01-15	56	base	0.474509547063914
2021-01-15	56	fewT	0.474509547063914
2021-01-15	56	noLo	0.474509547063914
2021-01-15	56	noNo	0.474509547063914
2021-01-15	57	base	0.474509547063914
2021-01-15	57	fewT	0.474509547063914
2021-01-15	57	noLo	0.474509547063914
2021-01-15	57	noNo	0.474509547063914
2021-01-15	58	base	0.474509547063914
2021-01-15	58	fewT	0.474509547063914
2021-01-15	58	noLo	0.474509547063914
2021-01-15	58	noNo	0.474509547063914
2021-01-15	59	base	0.474509547063914
2021-01-15	59	fewT	0.474509547063914
2021-01-15	59	noLo	0.474509547063914
2021-01-15	59	noNo	0.474509547063914
2021-01-15	60	base	0.474509547063914
2021-01-15	60	fewT	0.474509547063914
2021-01-15	60	noLo	0.474509547063914
2021-01-15	60	noNo	0.474509547063914
2021-01-15	61	base	0.474509547063914
2021-01-15	61	fewT	0.474509547063914
2021-01-15	61	noLo	0.474509547063914
2021-01-15	61	noNo	0.474509547063914
2021-01-15	62	base	0.474509547063914
2021-01-15	62	fewT	0.474509547063914
2021-01-15	62	noLo	0.474509547063914
2021-01-15	62	noNo	0.474509547063914
2021-01-15	63	base	0.474509547063914
2021-01-15	63	fewT	0.474509547063914
2021-01-15	63	noLo	0.474509547063914
2021-01-15	63	noNo	0.474509547063914
2021-01-15	64	base	0.474509547063914
2021-01-15	64	fewT	0.474509547063914
2021-01-15	64	noLo	0.474509547063914
2021-01-15	64	noNo	0.474509547063914
2021-01-15	65	base	0.474509547063914
2021-01-15	65	fewT	0.474509547063914
2021-01-15	65	noLo	0.474509547063914
2021-01-15	65	noNo	0.474509547063914
2021-01-15	66	base	0.474509547063914
2021-01-15	66	fewT	0.474509547063914
2021-01-15	66	noLo	0.474509547063914
2021-01-15	66	noNo	0.474509547063914
2021-01-15	67	base	0.474509547063914
2021-01-15	67	fewT	0.474509547063914
2021-01-15	67	noLo	0.474509547063914
2021-01-15	67	noNo	0.474509547063914
2021-01-15	68	base	0.474509547063914
2021-01-15	68	fewT	0.474509547063914
2021-01-15	68	noLo	0.474509547063914
2021-01-15	68	noNo	0.474509547063914
2021-01-15	69	base	0.474509547063914
2021-01-15	69	fewT	0.474509547063914
2021-01-15	69	noLo	0.474509547063914
2021-01-15	69	noNo	0.474509547063914
2021-01-15	70	base	0.474509547063914
2021-01-15	70	fewT	0.474509547063914
2021-01-15	70	noLo	0.474509547063914
2021-01-15	70	noNo	0.474509547063914
2021-01-15	71	base	0.474509547063914
2021-01-15	71	fewT	0.474509547063914
2021-01-15	71	noLo	0.474509547063914
2021-01-15	71	noNo	0.474509547063914
2021-01-15	72	base	0.474509547063914
2021-01-15	72	fewT	0.474509547063914
2021-01-15	72	noLo	0.474509547063914
2021-01-15	72	noNo	0.474509547063914
2021-01-15	73	base	0.474509547063914
2021-01-15	73	fewT	0.474509547063914
2021-01-15	73	noLo	0.474509547063914
2021-01-15	73	noNo	0.474509547063914
2021-01-15	74	base	0.474509547063914
2021-01-15	74	fewT	0.474509547063914
2021-01-15	74	noLo	0.474509547063914
2021-01-15	74	noNo	0.474509547063914
2021-01-15	75	base	0.474509547063914
2021-01-15	75	fewT	0.474509547063914
2021-01-15	75	noLo	0.474509547063914
2021-01-15	75	noNo	0.474509547063914
2021-01-15	76	base	0.474509547063914
2021-01-15	76	fewT	0.474509547063914
2021-01-15	76	noLo	0.474509547063914
2021-01-15	76	noNo	0.474509547063914
2021-01-15	77	base	0.474509547063914
2021-01-15	77	fewT	0.474509547063914
2021-01-15	77	noLo	0.474509547063914
2021-01-15	77	noNo	0.474509547063914
2021-01-15	78	base	0.474509547063914
2021-01-15	78	fewT	0.474509547063914
2021-01-15	78	noLo	0.474509547063914
2021-01-15	78	noNo	0.474509547063914
2021-01-15	79	base	0.474509547063914
2021-01-15	79	fewT	0.474509547063914
2021-01-15	79	noLo	0.474509547063914
2021-01-15	79	noNo	0.474509547063914
2021-01-15	80	base	0.474509547063914
2021-01-15	80	fewT	0.474509547063914
2021-01-15	80	noLo	0.474509547063914
2021-01-15	80	noNo	0.474509547063914
2021-01-15	81	base	0.474509547063914
2021-01-15	81	fewT	0.474509547063914
2021-01-15	81	noLo	0.474509547063914
2021-01-15	81	noNo	0.474509547063914
2021-01-15	82	base	0.474509547063914
2021-01-15	82	fewT	0.474509547063914
2021-01-15	82	noLo	0.474509547063914
2021-01-15	82	noNo	0.474509547063914
2021-01-15	83	base	0.474509547063914
2021-01-15	83	fewT	0.474509547063914
2021-01-15	83	noLo	0.474509547063914
2021-01-15	83	noNo	0.474509547063914
2021-01-15	84	base	0.474509547063914
2021-01-15	84	fewT	0.474509547063914
2021-01-15	84	noLo	0.474509547063914
2021-01-15	84	noNo	0.474509547063914
2021-01-15	85	base	0.474509547063914
2021-01-15	85	fewT	0.474509547063914
2021-01-15	85	noLo	0.474509547063914
2021-01-15	85	noNo	0.474509547063914
2021-01-15	86	base	0.474509547063914
2021-01-15	86	fewT	0.474509547063914
2021-01-15	86	noLo	0.474509547063914
2021-01-15	86	noNo	0.474509547063914
2021-01-15	87	base	0.474509547063914
2021-01-15	87	fewT	0.474509547063914
2021-01-15	87	noLo	0.474509547063914
2021-01-15	87	noNo	0.474509547063914
2021-01-15	88	base	0.474509547063914
2021-01-15	88	fewT	0.474509547063914
2021-01-15	88	noLo	0.474509547063914
2021-01-15	88	noNo	0.474509547063914
2021-01-15	89	base	0.474509547063914
2021-01-15	89	fewT	0.474509547063914
2021-01-15	89	noLo	0.474509547063914
2021-01-15	89	noNo	0.474509547063914
2021-01-15	90	base	0.474509547063914
2021-01-15	90	fewT	0.474509547063914
2021-01-15	90	noLo	0.474509547063914
2021-01-15	90	noNo	0.474509547063914
2021-01-15	91	base	0.474509547063914
2021-01-15	91	fewT	0.474509547063914
2021-01-15	91	noLo	0.474509547063914
2021-01-15	91	noNo	0.474509547063914
2021-01-15	92	base	0.474509547063914
2021-01-15	92	fewT	0.474509547063914
2021-01-15	92	noLo	0.474509547063914
2021-01-15	92	noNo	0.474509547063914
2021-01-15	93	base	0.474509547063914
2021-01-15	93	fewT	0.474509547063914
2021-01-15	93	noLo	0.474509547063914
2021-01-15	93	noNo	0.474509547063914
2021-01-15	94	base	0.474509547063914
2021-01-15	94	fewT	0.474509547063914
2021-01-15	94	noLo	0.474509547063914
2021-01-15	94	noNo	0.474509547063914
2021-01-15	95	base	0.474509547063914
2021-01-15	95	fewT	0.474509547063914
2021-01-15	95	noLo	0.474509547063914
2021-01-15	95	noNo	0.474509547063914
2021-01-15	96	base	0.474509547063914
2021-01-15	96	fewT	0.474509547063914
2021-01-15	96	noLo	0.474509547063914
2021-01-15	96	noNo	0.474509547063914
2021-01-15	97	base	0.474509547063914
2021-01-15	97	fewT	0.474509547063914
2021-01-15	97	noLo	0.474509547063914
2021-01-15	97	noNo	0.474509547063914
2021-01-15	98	base	0.474509547063914
2021-01-15	98	fewT	0.474509547063914
2021-01-15	98	noLo	0.474509547063914
2021-01-15	98	noNo	0.474509547063914
2021-01-15	99	base	0.474509547063914
2021-01-15	99	fewT	0.474509547063914
2021-01-15	99	noLo	0.474509547063914
2021-01-15	99	noNo	0.474509547063914
2021-01-15	100	base	0.474509547063914
2021-01-15	100	fewT	0.474509547063914
2021-01-15	100	noLo	0.474509547063914
[truncated: 66,401 more rows]
