# Supplementary material for: Digital twin simulation modelling shows that mass testing and local lockdowns effectively controlled COVID-19 in Denmark
Source: Commun Med (Lond). 2024 Oct 4;4:192. doi: 10.1038/s43856-024-00621-9 (PMC11452704; doi:10.1038/s43856-024-00621-9)
Supplement: Supplementary file 4 — Supplementary Data 1 [file 43856_2024_621_MOESM4_ESM.zip › VacData.csv]

Date	fracVaccinated
2021-01-31	8.0003834725383e-05
2021-02-07	0.00502687767612579
2021-02-14	0.0154957532305776
2021-02-21	0.0244453078920284
2021-02-28	0.0291684696373483
2021-03-07	0.0303626776339611
2021-03-14	0.0319842344570234
2021-03-21	0.0352740158804358
2021-03-28	0.0447146111012199
2021-04-04	0.0544921113256626
2021-04-11	0.0632279678818465
2021-04-18	0.070058955425074
2021-04-25	0.0772966210235337
2021-05-02	0.0865285043889961
2021-05-09	0.0990661902557426
2021-05-16	0.114586548111612
2021-05-23	0.148234819921914
2021-05-30	0.177754866684489
2021-06-06	0.202118481954645
2021-06-13	0.213795678429313
2021-06-20	0.233651753978752
2021-06-27	0.256170393397154
2021-07-04	0.281493731145236
2021-07-11	0.315444239679569
2021-07-18	0.359950820373511
2021-07-25	0.400522299303203
2021-08-01	0.452556575750175
2021-08-08	0.5063995762475
2021-08-15	0.547698122416649
2021-08-22	0.593693817127616
2021-08-29	0.650998276846902
2021-09-05	0.686681170992575
2021-09-12	0.710103708742407
2021-09-19	0.724309342089951
2021-09-26	0.732425514920188
2021-10-03	0.738091372132428
2021-10-10	0.742522733785641
2021-10-17	0.745354071857022
2021-10-24	0.747335906309766
2021-10-31	0.748976853193446
2021-11-07	0.750233733064574
2021-11-14	0.751664268657032
2021-11-21	0.752997259978998
